# Supplementary material for: 9-[(Z)-2-(4,4,5,5-Tetra­methyl-1,3,2-dioxaborolan-2-yl)ethen­yl]-9H-carbazole
Source: IUCrdata. 2021 Feb 12;6(Pt 2):x210142. doi: 10.1107/S2414314621001425 (PMC9462315; doi:10.1107/S2414314621001425)
Supplement: Supplementary file 1 [file x-06-x210142-sup1.cif]

##############################################################################
#                                                                            #
# This CIF contains the data for a data article accepted for                 #
# publication in IUCrData. It conforms to the requirements of                #
# Notes for Authors for IUCrData, and has been                               #
# peer reviewed under the auspices of IUCrData.                              #
#                                                                            #
# Full details of the Crystallographic Information File format               #
# are given in the paper "The Crystallographic Information File (CIF):       #
# a New Standard Archive File for Crystallography" by S. R. Hall, F. H.      #
# Allen and I. D. Brown [Acta Cryst. (1991), A47, 655-685].                  #
#                                                                            #
# The current version of the core CIF dictionary is obtainable from          #
# ftp://ftp.iucr.org/pub/cif_core.dic.                                       #
#                                                                            #
# Software is freely available for graphical display of the structure(s)     #
# in this CIF. For information consult the CIF software page                 #
# http://www.iucr.org/resources/cif/software.                                #
#                                                                            #
# This file may be used for bona fide research purposes within the           #
# scientific community so long as proper attribution is given to the data    # 
# article from which it was obtained.                                        #
#                                                                            #
##############################################################################
data_global
_audit_creation_method     'by CrystalStructure 4.3'
_journal_date_recd_electronic     2021-02-05
_journal_date_accepted     2021-02-08
_journal_name_full     'IUCrData'
_journal_year     2021
_journal_volume     6
_journal_issue      2
_journal_page_first     0
_journal_page_last     0
_journal_paper_category     HO
_journal_paper_doi     10.1107/S2414314621001425
_journal_coeditor_code     TK4068
_publ_contact_author_name     'Tsunehisa Okuno'
_publ_contact_author_address
;
Department of Material Science and Chemistry
Wakayama University
Sakaedani
Wakayama
640-8510
Japan
;
_publ_contact_author_email     'okuno@wakayama-u.ac.jp'
_publ_contact_author_fax     '+81-73-457-8272'
_publ_contact_author_phone     '+81-73-457-8264'
_publ_section_title
;\
9-[(<i>Z</i>)-2-(4,4,5,5-Tetramethyl-1,3,2-dioxaborolan-2-yl)ethenyl]-\
9<i>H</i>-carbazole
;
loop_
    _publ_author_name
    _publ_author_footnote
    _publ_author_address
    'Kanagawa, Mayu' .
;
Department of Systems Engineering
Wakayama University
Sakaedani
Wakayama
640-8510
Japan
;
    'Akagi, Kazuto' .
;
Department of Systems Engineering
Wakayama University
Sakaedani
Wakayama
640-8510
Japan
;
    'Okuno, Tsunehisa' .
;
Department of Systems Engineering
Wakayama University
Sakaedani
Wakayama
640-8510
Japan
;
_publ_section_synopsis
;
The title compound has a polarized \p-system due to resonance between
N---C(H)\\db C(H)---B and ionic N^+^\\db C(H)---C(H)\\db B^-^ canonical
structures.  In comparison with the previously reported <i>E</i>-isomer, the
reduced planarity of <i>Z</i>-isomer results in a decrease of the contribution
of the N^+^\\db C(H)---C(H)\\db B^-^ cannonical structure.
;
data_I
_database_code_depnum_ccdc_archive 'CCDC 2061730'
_chemical_name_systematic
;\
9-[(<i>Z</i>)-2-(4,4,5,5-Tetramethyl-1,3,2-dioxaborolan-2-yl)ethenyl]-\
9<i>H</i>-carbazole
;
_chemical_formula_moiety     'C20 H22 B N O2'
_chemical_formula_sum     'C20 H22 B N O2'
_chemical_formula_iupac     'C20 H22 B N O2'
_chemical_formula_weight     319.21
_chemical_melting_point     ?
_space_group_crystal_system     triclinic
_space_group_name_H-M_alt     'P -1'
_space_group_name_Hall     '-P 1'
loop_
    _space_group_symop_id
    _space_group_symop_operation_xyz
    1 '+X,+Y,+Z'
    2 '-X,-Y,-Z'
_cell_length_a     8.204(3)
_cell_length_b     9.700(5)
_cell_length_c     11.330(5)
_cell_angle_alpha     80.975(15)
_cell_angle_beta     81.242(17)
_cell_angle_gamma     78.726(17)
_cell_volume     866.4(7)
_cell_formula_units_Z     2
_cell_measurement_reflns_used     2244
_cell_measurement_theta_min     1.83
_cell_measurement_theta_max     25.02
_cell_measurement_temperature     93
_exptl_crystal_description     chip
_exptl_crystal_colour     colorless
_exptl_crystal_size_max     0.200
_exptl_crystal_size_mid     0.100
_exptl_crystal_size_min     0.040
_exptl_crystal_density_diffrn     1.224
_exptl_crystal_density_meas     ?
_exptl_crystal_density_method     'not measured'
_exptl_crystal_F_000     340.00
_exptl_absorpt_coefficient_mu     0.077
_exptl_absorpt_correction_type     numerical
_exptl_absorpt_process_details
;
(NUMABS; Rigaku, 1999)
;
_exptl_absorpt_correction_T_min     0.990
_exptl_absorpt_correction_T_max     0.997
_diffrn_ambient_temperature     93
_diffrn_radiation_type     'Mo K\a'
_diffrn_radiation_wavelength     0.71075
_diffrn_measurement_device_type     'Rigaku Saturn724+'
_diffrn_measurement_method     \w
_diffrn_detector_area_resol_mean     28.445
_diffrn_reflns_number     5921
_diffrn_reflns_av_R_equivalents     0.0409
_diffrn_reflns_av_unetI/netI     0.0468
_diffrn_reflns_theta_min     3.012
_diffrn_reflns_theta_max     24.994
_diffrn_reflns_theta_full     24.994
_diffrn_measured_fraction_theta_max     0.982
_diffrn_measured_fraction_theta_full     0.982
_diffrn_reflns_limit_h_min     -9
_diffrn_reflns_limit_h_max     9
_diffrn_reflns_limit_k_min     -11
_diffrn_reflns_limit_k_max     10
_diffrn_reflns_limit_l_min     -13
_diffrn_reflns_limit_l_max     13
_diffrn_standards_number     0
_diffrn_standards_interval_count     .
_diffrn_standards_decay_%     ?
_refine_special_details
;
    Refinement was performed using all reflections. The weighted
    R-factor (wR) and goodness of fit (S) are based on F^2^.
    R-factor (gt) are based on F. The threshold expression of
    F^2^ > 2.0 sigma(F^2^) is used only for calculating R-factor (gt).
The C-bound H atoms were placed at ideal positions and were refined
as riding on their parent C atoms. <i>U</i>~iso~(H) values of the H atoms were
set at 1.2<i>U</i>~eq~(parent atom for C~sp2~) and 1.5 <i>U</i>~eq~(parent
atom for C~sp3~).
;
_reflns_number_total     3005
_reflns_number_gt     2462
_reflns_threshold_expression     F^2^>2.0\s(F^2^)
_refine_ls_structure_factor_coef     Fsqd
_refine_ls_R_factor_all     0.0663
_refine_ls_R_factor_gt     0.0536
_refine_ls_wR_factor_gt     0.1371
_refine_ls_wR_factor_ref     0.1478
_refine_ls_goodness_of_fit_ref     1.040
_refine_ls_number_reflns     3005
_refine_ls_number_parameters     217
_refine_ls_number_restraints     0
_refine_ls_hydrogen_treatment     noref
_refine_ls_weighting_scheme     calc
_refine_ls_weighting_details
            'w = 1/[\s^2^(Fo^2^)+(0.0817P)^2^+0.3242P] where P=(Fo^2^+2Fc^2^)/3'
_atom_sites_solution_hydrogens     geom
_atom_sites_solution_primary     direct
_atom_sites_solution_secondary     difmap
_refine_ls_shift/su_max     0.000
_refine_diff_density_max     0.24
_refine_diff_density_min     -0.30
_refine_ls_extinction_method     none
_refine_ls_extinction_coef     ?
loop_
    _atom_type_symbol
    _atom_type_description
    _atom_type_scat_dispersion_real
    _atom_type_scat_dispersion_imag
    _atom_type_scat_source
    'C' 'C' 0.0033 0.0016
;
International Tables for Crystallography
(Vol. C, Tables 4.2.6.8 and 6.1.1.4)
;
    'H' 'H' 0.0000 0.0000
;
International Tables for Crystallography
(Vol. C, Table 6.1.1.4)
;
    'B' 'B' 0.0013 0.0007
;
International Tables for Crystallography
(Vol. C, Tables 4.2.6.8 and 6.1.1.4)
;
    'N' 'N' 0.0061 0.0033
;
International Tables for Crystallography
(Vol. C, Tables 4.2.6.8 and 6.1.1.4)
;
    'O' 'O' 0.0106 0.0060
;
International Tables for Crystallography
(Vol. C, Tables 4.2.6.8 and 6.1.1.4)
;
_computing_data_collection
;
CrystalClear (Rigaku, 2008)
;
_computing_cell_refinement
;
CrystalClear (Rigaku, 2008)
;
_computing_data_reduction
;
CrystalClear (Rigaku, 2008)
;
_computing_structure_solution
;
SHELXD (Sheldrick, 2008)
;
_computing_structure_refinement
;
SHELXL (Sheldrick, 2008)
;
_computing_molecular_graphics
;
<i>OPTEP-3 for Windows</i> (Farrugia, 2012)
;
_computing_publication_material
;
PublCIF  (Westrip, 2010)
;
loop_
    _atom_site_type_symbol
    _atom_site_label
    _atom_site_fract_x
    _atom_site_fract_y
    _atom_site_fract_z
    _atom_site_U_iso_or_equiv
    _atom_site_adp_type
    _atom_site_calc_flag
    _atom_site_occupancy
    _atom_site_disorder_assembly
    _atom_site_disorder_group
    O O1 0.20319(15) 0.34856(14) 1.00915(12) 0.0230(3) Uani d 1 . .
    O O2 0.38376(15) 0.17377(14) 1.10767(12) 0.0239(3) Uani d 1 . .
    N N1 0.41036(19) 0.40247(16) 0.74648(14) 0.0205(4) Uani d 1 . .
    C C1 0.3703(2) 0.5164(2) 0.65803(17) 0.0216(4) Uani d 1 . .
    C C2 0.4130(2) 0.6510(2) 0.64047(19) 0.0270(5) Uani d 1 . .
    C C3 0.3585(3) 0.7445(2) 0.5436(2) 0.0326(5) Uani d 1 . .
    C C4 0.2609(3) 0.7075(2) 0.46672(19) 0.0323(5) Uani d 1 . .
    C C5 0.2164(2) 0.5748(2) 0.48530(18) 0.0281(5) Uani d 1 . .
    C C6 0.2716(2) 0.4769(2) 0.58157(17) 0.0216(4) Uani d 1 . .
    C C7 0.2548(2) 0.3314(2) 0.62426(16) 0.0204(4) Uani d 1 . .
    C C8 0.1799(2) 0.2338(2) 0.58267(18) 0.0252(5) Uani d 1 . .
    C C9 0.1991(2) 0.0959(2) 0.63799(19) 0.0272(5) Uani d 1 . .
    C C10 0.2929(2) 0.0528(2) 0.73549(19) 0.0267(5) Uani d 1 . .
    C C11 0.3653(2) 0.1483(2) 0.78009(17) 0.0223(4) Uani d 1 . .
    C C12 0.3436(2) 0.28763(19) 0.72443(16) 0.0190(4) Uani d 1 . .
    C C13 0.5305(2) 0.3982(2) 0.82481(18) 0.0236(4) Uani d 1 . .
    C C14 0.5195(2) 0.3395(2) 0.93873(17) 0.0228(4) Uani d 1 . .
    C C15 0.1022(2) 0.2904(2) 1.11685(17) 0.0222(4) Uani d 1 . .
    C C16 0.2149(2) 0.1462(2) 1.15663(18) 0.0226(4) Uani d 1 . .
    C C17 0.0748(3) 0.3957(2) 1.2068(2) 0.0312(5) Uani d 1 . .
    C C18 -0.0659(2) 0.2788(2) 1.0809(2) 0.0291(5) Uani d 1 . .
    C C19 0.2125(3) 0.1056(2) 1.29157(19) 0.0326(5) Uani d 1 . .
    C C20 0.1851(2) 0.0232(2) 1.09897(19) 0.0285(5) Uani d 1 . .
    B B1 0.3668(3) 0.2849(2) 1.0180(2) 0.0212(5) Uani d 1 . .
    H H2 0.4774 0.6774 0.6934 0.032 Uiso d 1 . .
    H H3 0.3882 0.8361 0.5289 0.039 Uiso d 1 . .
    H H4 0.2249 0.7744 0.4010 0.039 Uiso d 1 . .
    H H5 0.1489 0.5503 0.4333 0.034 Uiso d 1 . .
    H H8 0.1165 0.2624 0.5168 0.030 Uiso d 1 . .
    H H9 0.1486 0.0291 0.6100 0.033 Uiso d 1 . .
    H H10 0.3067 -0.0434 0.7715 0.032 Uiso d 1 . .
    H H11 0.4278 0.1194 0.8465 0.027 Uiso d 1 . .
    H H13 0.6280 0.4470 0.7822 0.028 Uiso d 1 . .
    H H14 0.6200 0.3320 0.9790 0.037 Uiso d 1 . .
    H H17A 0.0075 0.3607 1.2804 0.037 Uiso d 1 . .
    H H17B 0.1834 0.4073 1.2262 0.037 Uiso d 1 . .
    H H17C 0.0159 0.4874 1.1718 0.037 Uiso d 1 . .
    H H18A -0.1358 0.2401 1.1515 0.035 Uiso d 1 . .
    H H18B -0.1225 0.3730 1.0494 0.035 Uiso d 1 . .
    H H18C -0.0474 0.2158 1.0186 0.035 Uiso d 1 . .
    H H19A 0.1013 0.0863 1.3272 0.039 Uiso d 1 . .
    H H19B 0.2966 0.0203 1.3079 0.039 Uiso d 1 . .
    H H19C 0.2382 0.1835 1.3270 0.039 Uiso d 1 . .
    H H20A 0.0733 0.0020 1.1298 0.034 Uiso d 1 . .
    H H20B 0.1935 0.0488 1.0113 0.034 Uiso d 1 . .
    H H20C 0.2697 -0.0606 1.1186 0.034 Uiso d 1 . .
loop_
    _atom_site_aniso_label
    _atom_site_aniso_U_11
    _atom_site_aniso_U_22
    _atom_site_aniso_U_33
    _atom_site_aniso_U_12
    _atom_site_aniso_U_13
    _atom_site_aniso_U_23
    O1 0.0134(7) 0.0253(7) 0.0279(8) -0.0019(5) -0.0006(5) -0.0002(6)
    O2 0.0119(7) 0.0310(8) 0.0269(8) -0.0027(5) -0.0019(5) 0.0002(6)
    N1 0.0150(8) 0.0221(9) 0.0245(8) -0.0050(6) -0.0014(6) -0.0022(7)
    C1 0.0137(9) 0.0220(10) 0.0256(10) -0.0010(7) 0.0058(7) -0.0031(8)
    C2 0.0174(10) 0.0248(10) 0.0360(12) -0.0037(8) 0.0065(8) -0.0052(9)
    C3 0.0241(11) 0.0224(11) 0.0421(13) 0.0013(8) 0.0108(9) 0.0018(9)
    C4 0.0258(11) 0.0287(12) 0.0323(12) 0.0058(9) 0.0062(9) 0.0035(9)
    C5 0.0209(10) 0.0296(11) 0.0270(11) 0.0056(8) 0.0032(8) -0.0019(9)
    C6 0.0144(9) 0.0243(10) 0.0223(10) 0.0008(7) 0.0048(7) -0.0041(8)
    C7 0.0114(9) 0.0261(10) 0.0214(10) 0.0008(7) 0.0022(7) -0.0058(8)
    C8 0.0157(9) 0.0326(11) 0.0277(11) -0.0001(8) -0.0023(8) -0.0105(9)
    C9 0.0185(10) 0.0308(11) 0.0362(12) -0.0062(8) -0.0028(8) -0.0141(9)
    C10 0.0204(10) 0.0236(10) 0.0343(11) -0.0036(8) 0.0020(8) -0.0043(8)
    C11 0.0158(9) 0.0252(10) 0.0250(10) -0.0038(8) 0.0010(8) -0.0032(8)
    C12 0.0120(9) 0.0222(10) 0.0222(10) -0.0038(7) 0.0028(7) -0.0048(7)
    C13 0.0148(9) 0.0257(10) 0.0324(11) -0.0078(8) -0.0012(8) -0.0065(8)
    C14 0.0135(9) 0.0266(10) 0.0298(11) -0.0033(8) -0.0035(8) -0.0077(8)
    C15 0.0132(9) 0.0257(10) 0.0269(10) -0.0043(7) 0.0002(7) -0.0024(8)
    C16 0.0131(9) 0.0272(10) 0.0265(10) -0.0045(8) -0.0002(7) -0.0013(8)
    C17 0.0217(11) 0.0338(12) 0.0388(12) -0.0069(9) 0.0044(9) -0.0125(10)
    C18 0.0145(10) 0.0297(11) 0.0433(13) -0.0047(8) -0.0055(8) -0.0027(9)
    C19 0.0261(11) 0.0415(13) 0.0278(11) -0.0075(9) -0.0012(9) 0.0026(9)
    C20 0.0217(10) 0.0260(11) 0.0360(12) -0.0038(8) -0.0003(9) -0.0023(9)
    B1 0.0150(10) 0.0245(11) 0.0249(11) -0.0018(8) -0.0027(8) -0.0073(9)
_geom_special_details
;
 All esds (except the esd in the dihedral angle between two l.s. planes)
 are estimated using the full covariance matrix.  The cell esds are taken
 into account individually in the estimation of esds in distances, angles
 and torsion angles; correlations between esds in cell parameters are only
 used when they are defined by crystal symmetry.  An approximate (isotropic)
 treatment of cell esds is used for estimating esds involving l.s. planes.
;
loop_
    _geom_bond_atom_site_label_1
    _geom_bond_atom_site_label_2
    _geom_bond_site_symmetry_2
    _geom_bond_distance
    _geom_bond_publ_flag
    O1 B1 . 1.375(2) ?
    O1 C15 . 1.467(2) ?
    O2 B1 . 1.362(3) ?
    O2 C16 . 1.471(2) ?
    N1 C1 . 1.395(3) ?
    N1 C12 . 1.404(3) ?
    N1 C13 . 1.414(3) ?
    C1 C2 . 1.393(3) ?
    C1 C6 . 1.412(3) ?
    C2 C3 . 1.380(3) ?
    C2 H2 . 0.9501 ?
    C3 C4 . 1.396(3) ?
    C3 H3 . 0.9502 ?
    C4 C5 . 1.383(3) ?
    C4 H4 . 0.9503 ?
    C5 C6 . 1.398(3) ?
    C5 H5 . 0.9509 ?
    C6 C7 . 1.445(3) ?
    C7 C8 . 1.397(3) ?
    C7 C12 . 1.407(3) ?
    C8 C9 . 1.375(3) ?
    C8 H8 . 0.9496 ?
    C9 C10 . 1.405(3) ?
    C9 H9 . 0.9497 ?
    C10 C11 . 1.386(3) ?
    C10 H10 . 0.9505 ?
    C11 C12 . 1.389(3) ?
    C11 H11 . 0.9501 ?
    C13 C14 . 1.324(3) ?
    C13 H13 . 1.0277 ?
    C14 B1 . 1.557(3) ?
    C14 H14 . 0.9869 ?
    C15 C17 . 1.517(3) ?
    C15 C18 . 1.525(3) ?
    C15 C16 . 1.561(3) ?
    C16 C19 . 1.516(3) ?
    C16 C20 . 1.522(3) ?
    C17 H17A . 0.9797 ?
    C17 H17B . 0.9805 ?
    C17 H17C . 0.9804 ?
    C18 H18A . 0.9798 ?
    C18 H18B . 0.9799 ?
    C18 H18C . 0.9805 ?
    C19 H19A . 0.9804 ?
    C19 H19B . 0.9808 ?
    C19 H19C . 0.9800 ?
    C20 H20A . 0.9798 ?
    C20 H20B . 0.9805 ?
    C20 H20C . 0.9807 ?
loop_
    _geom_angle_atom_site_label_1
    _geom_angle_atom_site_label_2
    _geom_angle_atom_site_label_3
    _geom_angle_site_symmetry_1
    _geom_angle_site_symmetry_3
    _geom_angle
    _geom_angle_publ_flag
    B1 O1 C15 . . 106.68(15) ?
    B1 O2 C16 . . 107.55(14) ?
    C1 N1 C12 . . 108.46(16) ?
    C1 N1 C13 . . 123.14(16) ?
    C12 N1 C13 . . 126.85(16) ?
    C2 C1 N1 . . 129.49(19) ?
    C2 C1 C6 . . 121.62(18) ?
    N1 C1 C6 . . 108.89(17) ?
    C3 C2 C1 . . 117.8(2) ?
    C3 C2 H2 . . 121.1 ?
    C1 C2 H2 . . 121.1 ?
    C2 C3 C4 . . 121.6(2) ?
    C2 C3 H3 . . 119.2 ?
    C4 C3 H3 . . 119.3 ?
    C5 C4 C3 . . 120.7(2) ?
    C5 C4 H4 . . 119.7 ?
    C3 C4 H4 . . 119.6 ?
    C4 C5 C6 . . 119.2(2) ?
    C4 C5 H5 . . 120.5 ?
    C6 C5 H5 . . 120.4 ?
    C5 C6 C1 . . 119.20(18) ?
    C5 C6 C7 . . 134.00(19) ?
    C1 C6 C7 . . 106.78(16) ?
    C8 C7 C12 . . 119.23(18) ?
    C8 C7 C6 . . 133.36(18) ?
    C12 C7 C6 . . 107.30(16) ?
    C9 C8 C7 . . 119.36(18) ?
    C9 C8 H8 . . 120.4 ?
    C7 C8 H8 . . 120.3 ?
    C8 C9 C10 . . 120.67(18) ?
    C8 C9 H9 . . 119.7 ?
    C10 C9 H9 . . 119.6 ?
    C11 C10 C9 . . 121.08(19) ?
    C11 C10 H10 . . 119.5 ?
    C9 C10 H10 . . 119.5 ?
    C10 C11 C12 . . 117.78(18) ?
    C10 C11 H11 . . 121.1 ?
    C12 C11 H11 . . 121.1 ?
    C11 C12 N1 . . 129.49(18) ?
    C11 C12 C7 . . 121.82(18) ?
    N1 C12 C7 . . 108.51(16) ?
    C14 C13 N1 . . 124.70(17) ?
    C14 C13 H13 . . 123.9 ?
    N1 C13 H13 . . 111.4 ?
    C13 C14 B1 . . 128.25(18) ?
    C13 C14 H14 . . 115.7 ?
    B1 C14 H14 . . 116.1 ?
    O1 C15 C17 . . 106.93(15) ?
    O1 C15 C18 . . 107.93(16) ?
    C17 C15 C18 . . 109.52(16) ?
    O1 C15 C16 . . 102.76(14) ?
    C17 C15 C16 . . 113.79(17) ?
    C18 C15 C16 . . 115.22(16) ?
    O2 C16 C19 . . 107.36(15) ?
    O2 C16 C20 . . 107.45(15) ?
    C19 C16 C20 . . 110.32(17) ?
    O2 C16 C15 . . 102.16(14) ?
    C19 C16 C15 . . 115.19(17) ?
    C20 C16 C15 . . 113.57(17) ?
    C15 C17 H17A . . 109.5 ?
    C15 C17 H17B . . 109.4 ?
    H17A C17 H17B . . 109.5 ?
    C15 C17 H17C . . 109.4 ?
    H17A C17 H17C . . 109.5 ?
    H17B C17 H17C . . 109.4 ?
    C15 C18 H18A . . 109.5 ?
    C15 C18 H18B . . 109.5 ?
    H18A C18 H18B . . 109.5 ?
    C15 C18 H18C . . 109.5 ?
    H18A C18 H18C . . 109.4 ?
    H18B C18 H18C . . 109.4 ?
    C16 C19 H19A . . 109.5 ?
    C16 C19 H19B . . 109.5 ?
    H19A C19 H19B . . 109.4 ?
    C16 C19 H19C . . 109.5 ?
    H19A C19 H19C . . 109.5 ?
    H19B C19 H19C . . 109.4 ?
    C16 C20 H20A . . 109.6 ?
    C16 C20 H20B . . 109.5 ?
    H20A C20 H20B . . 109.5 ?
    C16 C20 H20C . . 109.5 ?
    H20A C20 H20C . . 109.4 ?
    H20B C20 H20C . . 109.4 ?
    O2 B1 O1 . . 113.61(17) ?
    O2 B1 C14 . . 122.75(17) ?
    O1 B1 C14 . . 123.54(18) ?
loop_
    _geom_torsion_atom_site_label_1
    _geom_torsion_atom_site_label_2
    _geom_torsion_atom_site_label_3
    _geom_torsion_atom_site_label_4
    _geom_torsion_site_symmetry_1
    _geom_torsion_site_symmetry_2
    _geom_torsion_site_symmetry_3
    _geom_torsion_site_symmetry_4
    _geom_torsion
    _geom_torsion_publ_flag
    C12 N1 C1 C2 . . . . -178.03(18) ?
    C13 N1 C1 C2 . . . . -11.4(3) ?
    C12 N1 C1 C6 . . . . 2.38(19) ?
    C13 N1 C1 C6 . . . . 169.01(16) ?
    N1 C1 C2 C3 . . . . 179.05(17) ?
    C6 C1 C2 C3 . . . . -1.4(3) ?
    C1 C2 C3 C4 . . . . 1.3(3) ?
    C2 C3 C4 C5 . . . . -0.3(3) ?
    C3 C4 C5 C6 . . . . -0.6(3) ?
    C4 C5 C6 C1 . . . . 0.5(3) ?
    C4 C5 C6 C7 . . . . -177.45(19) ?
    C2 C1 C6 C5 . . . . 0.5(3) ?
    N1 C1 C6 C5 . . . . -179.86(15) ?
    C2 C1 C6 C7 . . . . 178.99(16) ?
    N1 C1 C6 C7 . . . . -1.38(19) ?
    C5 C6 C7 C8 . . . . 1.9(4) ?
    C1 C6 C7 C8 . . . . -176.28(19) ?
    C5 C6 C7 C12 . . . . 178.03(19) ?
    C1 C6 C7 C12 . . . . -0.13(19) ?
    C12 C7 C8 C9 . . . . -2.1(3) ?
    C6 C7 C8 C9 . . . . 173.73(18) ?
    C7 C8 C9 C10 . . . . 0.0(3) ?
    C8 C9 C10 C11 . . . . 1.4(3) ?
    C9 C10 C11 C12 . . . . -0.6(3) ?
    C10 C11 C12 N1 . . . . -175.98(18) ?
    C10 C11 C12 C7 . . . . -1.5(3) ?
    C1 N1 C12 C11 . . . . 172.61(18) ?
    C13 N1 C12 C11 . . . . 6.6(3) ?
    C1 N1 C12 C7 . . . . -2.46(19) ?
    C13 N1 C12 C7 . . . . -168.45(16) ?
    C8 C7 C12 C11 . . . . 2.8(3) ?
    C6 C7 C12 C11 . . . . -173.95(16) ?
    C8 C7 C12 N1 . . . . 178.38(16) ?
    C6 C7 C12 N1 . . . . 1.58(19) ?
    C1 N1 C13 C14 . . . . 144.8(2) ?
    C12 N1 C13 C14 . . . . -51.1(3) ?
    N1 C13 C14 B1 . . . . -10.5(3) ?
    B1 O1 C15 C17 . . . . 97.21(18) ?
    B1 O1 C15 C18 . . . . -145.05(16) ?
    B1 O1 C15 C16 . . . . -22.88(19) ?
    B1 O2 C16 C19 . . . . -142.55(17) ?
    B1 O2 C16 C20 . . . . 98.79(18) ?
    B1 O2 C16 C15 . . . . -20.98(19) ?
    O1 C15 C16 O2 . . . . 26.31(18) ?
    C17 C15 C16 O2 . . . . -88.90(18) ?
    C18 C15 C16 O2 . . . . 143.41(16) ?
    O1 C15 C16 C19 . . . . 142.33(16) ?
    C17 C15 C16 C19 . . . . 27.1(2) ?
    C18 C15 C16 C19 . . . . -100.6(2) ?
    O1 C15 C16 C20 . . . . -89.07(18) ?
    C17 C15 C16 C20 . . . . 155.71(17) ?
    C18 C15 C16 C20 . . . . 28.0(2) ?
    C16 O2 B1 O1 . . . . 7.5(2) ?
    C16 O2 B1 C14 . . . . -176.06(17) ?
    C15 O1 B1 O2 . . . . 10.7(2) ?
    C15 O1 B1 C14 . . . . -165.67(17) ?
    C13 C14 B1 O2 . . . . 148.6(2) ?
    C13 C14 B1 O1 . . . . -35.3(3) ?
_shelx_hkl_file
;
   0   0   2    8.95    2.05
   0   0   2    8.59    1.07
   0   0  -2    7.22    1.47
   0   0  -2   10.37    1.50
   0   0   3   17.06    2.63
   0   0   3   17.74    1.48
   0   0  -3   21.92    2.32
   0   0  -3   17.17    2.12
   0   0   4    1.52    2.12
   0   0   4    0.14    1.18
   0   0  -4    0.44    1.74
   0   0  -4    1.66    2.12
   0   0   5    3.51    2.07
   0   0  -5   12.44    2.08
   0   0  -5    5.12    1.85
   0   0   6   29.84    5.86
   0   0  -6   30.96    3.86
   0   0   7    7.44    3.17
   0   0  -7   10.29    3.84
   0   0   8  299.99   11.97
   0   0  -8  316.45   11.83
   0   0   9   33.00    8.84
   0   0  -9   37.75    4.28
   0   0  10   12.33    7.00
   0   0 -10   11.31    3.33
   0   0  11  160.69   22.51
   0   0 -11  179.69   11.70
   0   0  12    2.30    2.31
   0   0 -12    4.84    2.85
   0   0  13    9.57    5.52
   0   0 -13   16.21    4.30
   0  -1  13   24.53   11.11
   0   1 -12    2.13    2.65
   0  -1  12    2.71    3.06
   0   1 -11   49.89    4.25
   0  -1  11   50.53   15.20
   0   1 -10  206.42   10.73
   0  -1  10  180.39   14.85
   0   1  -9   -1.45    2.96
   0  -1   9   -0.44    2.92
   0   1  -8   24.28    2.92
   0  -1   8   24.00    4.15
   0   1  -7  140.69    5.53
   0  -1   7  127.30    5.91
   0   1  -6  605.12   22.54
   0  -1   6  505.02   19.44
   0   1  -5 1758.12   42.05
   0  -1   5 1819.81   43.72
   0   1  -4    8.08    1.75
   0   1  -4   13.12    1.93
   0  -1   4   12.81    2.67
   0  -1   4   13.52    1.42
   0   1  -3  373.89    5.73
   0   1  -3  374.16    6.17
   0  -1   3  384.31    6.51
   0  -1   3  385.09    5.80
   0   1  -2  581.26    8.15
   0   1  -2  581.01    8.31
   0  -1   2  615.51    9.06
   0  -1   2  588.04    8.11
   0   1  -1  416.65    5.87
   0   1  -1  420.59    6.16
   0  -1   1  399.95    6.10
   0  -1   1  387.36    5.37
   0  -1  -2 5110.68   76.61
   0   1   3  733.58   11.03
   0   1   3  698.03    9.65
   0  -1  -3  726.91   10.15
   0  -1  -3  745.20   10.78
   0   1   4 1696.65   23.00
   0  -1  -4 1831.11   24.68
   0  -1  -4 1863.34   24.71
   0   1   5   19.43    5.29
   0   1   5   18.65    1.43
   0  -1  -5   20.17    2.51
   0  -1  -5   21.62    2.52
   0   1   6   10.10    4.34
   0  -1  -6   11.25    2.58
   0   1   7    3.99    2.06
   0  -1  -7    3.01    2.29
   0   1   8   78.26   10.73
   0  -1  -8   93.62    5.75
   0   1   9    5.26    3.05
   0  -1  -9    2.89    3.19
   0   1  10   78.84   15.42
   0  -1 -10   80.12    5.86
   0   1  11   46.70   12.64
   0  -1 -11   71.85    5.70
   0   1  12  192.69   18.48
   0  -1 -12  207.95   13.76
   0   1  13    5.88    3.67
   0  -1 -13   -1.96    3.44
   0   2 -12    6.64    3.89
   0  -2  12    4.05    3.41
   0   2 -11   34.25    3.82
   0  -2  11   38.18    4.64
   0   2 -10  219.63   17.46
   0  -2  10  236.76   15.37
   0   2  -9   28.93    3.92
   0  -2   9   23.96    5.57
   0   2  -8   33.55    4.19
   0  -2   8   34.96    5.41
   0   2  -7   40.71    4.07
   0  -2   7   53.07    5.35
   0   2  -6  449.56   17.30
   0  -2   6  458.09   17.88
   0   2  -5   62.74    5.04
   0  -2   5   71.23    6.82
   0   2  -4   -0.71    1.77
   0   2  -4    1.03    1.70
   0  -2   4   -4.19    2.11
   0  -2   4    0.02    1.27
   0   2  -3  167.06    3.83
   0   2  -3  149.20    3.57
   0  -2   3  166.28    4.36
   0  -2   3  168.50    3.41
   0   2  -2  573.15    8.10
   0   2  -2  566.69    8.66
   0  -2   2  594.36    9.08
   0  -2   2  560.50    7.84
   0   2  -1    4.88    1.03
   0   2  -1    5.91    1.68
   0  -2   1    2.06    1.96
   0  -2   1    6.01    1.07
   0   2   0 1041.87   14.11
   0   2   0 1028.83   13.53
   0  -2   0 1028.64   13.80
   0   2   1  796.31   10.91
   0   2   1  850.32   11.25
   0  -2  -1  839.60   11.60
   0  -2  -1  860.18   11.47
   0   2   2 3053.33   39.73
   0   2   2 2910.85   37.59
   0  -2  -2 3190.43   41.55
   0  -2  -2 3070.01   39.68
   0   2   3   50.25    3.33
   0   2   3   43.99    1.69
   0  -2  -3   46.72    3.12
   0  -2  -3   56.78    2.37
   0   2   4    3.47    1.32
   0  -2  -4    1.72    1.53
   0  -2  -4    4.35    1.70
   0  -2  -4    3.57    2.07
   0   2   5   11.30    1.26
   0  -2  -5   10.85    2.10
   0  -2  -5   12.30    3.63
   0  -2  -6  822.74   20.90
   0  -2  -6  730.13   18.07
   0  -2  -7   62.89    4.36
   0  -2  -7   60.24    3.94
   0  -2  -8  165.67    7.87
   0  -2  -8  167.06    7.40
   0  -2  -9   -0.19    2.91
   0  -2  -9    0.37    2.27
   0  -2 -10  126.31    7.36
   0  -2 -10  135.17    6.88
   0  -2 -11    4.28    3.26
   0  -2 -11    4.52    2.45
   0  -2 -12  186.80   14.51
   0  -2 -12  199.19   12.84
   0  -2 -13   98.63    7.59
   0  -2 -13  119.75    9.46
   0   3 -12   33.04    4.93
   0  -3  12   19.52    3.81
   0   3 -11  249.50   16.03
   0  -3  11  261.73   16.75
   0   3 -10    3.59    4.17
   0  -3  10    6.76    3.45
   0   3  -9  224.89   10.91
   0  -3   9  212.49   11.47
   0   3  -8  206.61    9.96
   0  -3   8  205.35   10.43
   0   3  -7    6.41    2.25
   0  -3   7    5.17    4.15
   0   3  -6    0.60    1.98
   0  -3   6    5.44    4.25
   0   3  -5   19.90    2.37
   0  -3   5   26.67    3.40
   0   3  -4  484.76   12.31
   0  -3   4  512.38   13.67
   0   3  -3  265.78    5.38
   0   3  -3  263.58    5.49
   0  -3   3  290.14    6.29
   0  -3   3  279.14    5.16
   0   3  -2   12.53    1.70
   0   3  -2   14.41    1.99
   0  -3   2   15.92    2.85
   0  -3   2   13.68    1.75
   0   3  -1  146.79    3.23
   0   3  -1  154.63    3.67
   0   3  -1  147.74    3.08
   0  -3   1  161.78    6.19
   0   3   0 1280.91   17.49
   0   3   0 1246.67   16.52
   0  -3   0 1260.62   17.27
   0  -3   0 1173.88   15.60
   0   3   1 1479.42   19.93
   0   3   1 1475.49   19.38
   0  -3  -1 1449.40   19.62
   0  -3  -1 1498.39   19.75
   0   3   2 1299.32   17.69
   0   3   2 1275.15   16.90
   0  -3  -2 1308.09   17.83
   0  -3  -2 1289.38   17.11
   0   3   3 1408.60   22.02
   0   3   3 1342.25   20.56
   0  -3  -3 1451.44   22.70
   0  -3  -3 1390.61   21.41
   0   3   4  253.75    4.59
   0  -3  -4  269.96    5.55
   0  -3  -4  293.05    6.50
   0   3   5   28.35    2.11
   0  -3  -5   26.92    2.74
   0  -3  -5   32.21    3.79
   0  -3  -6    1.04    2.67
   0  -3  -6    3.97    2.21
   0  -3  -7   47.73    4.19
   0  -3  -7   42.82    3.59
   0  -3  -8   27.69    3.91
   0  -3  -8   29.32    3.38
   0  -3  -9   35.91    4.96
   0  -3  -9   26.80    3.63
   0  -3 -10    6.11    3.28
   0  -3 -10   13.42    4.27
   0  -3 -11  128.17    9.40
   0  -3 -11  119.72    8.54
   0  -3 -12    2.67    2.69
   0  -3 -12    7.35    2.78
   0  -3 -13  101.92    8.31
   0  -3 -13   96.29    7.71
   0   4 -11    5.73    3.02
   0  -4  11    3.61    3.75
   0   4 -10   79.85    6.40
   0  -4  10   93.20    8.67
   0   4  -9    1.96    2.56
   0  -4   9    5.18    3.63
   0   4  -8   20.01    3.73
   0  -4   8   23.89    6.62
   0   4  -7   85.51    5.82
   0  -4   7   82.03    5.67
   0   4  -6  116.86    5.47
   0  -4   6  133.21    6.91
   0   4  -5   25.14    2.39
   0  -4   5   38.97    5.48
   0   4  -4  254.55    9.86
   0  -4   4  296.81   12.05
   0   4  -3   17.22    1.97
   0  -4   3   19.34    3.22
   0  -4   3   16.12    1.56
   0   4  -2  946.29   22.73
   0   4  -2  996.90   23.99
   0  -4   2 1024.79   25.20
   0   4  -1  670.17   10.77
   0   4  -1  622.58    9.98
   0  -4   1  683.65   11.87
   0   4   0  156.09    3.98
   0   4   0  166.81    3.43
   0  -4   0  170.56    4.68
   0  -4   0  164.38    3.82
   0   4   1  217.99    4.67
   0   4   1  246.15    4.47
   0  -4  -1  212.65    7.51
   0  -4  -1  252.96    7.23
   0   4   2  653.46   10.33
   0  -4  -2  713.09   11.48
   0  -4  -2  723.25   12.29
   0   4   3   18.12    1.41
   0  -4  -3   20.75    2.14
   0  -4  -3   17.24    2.96
   0   4   4   12.69    1.43
   0  -4  -4   14.77    2.27
   0  -4  -4   11.62    2.73
   0   4   5  479.55   17.60
   0  -4  -5  496.86   18.43
   0  -4  -5  564.84   21.63
   0  -4  -6  371.29   10.02
   0  -4  -6  310.16    7.33
   0  -4  -7   76.43    5.77
   0  -4  -7   87.53    5.00
   0  -4  -8   73.60   10.09
   0  -4  -8   79.98    4.32
   0  -4  -9  167.01   12.64
   0  -4  -9  173.65    5.59
   0  -4 -10   62.87    4.71
   0  -4 -10   78.52    5.46
   0  -4 -11   15.10    4.15
   0  -4 -11    6.04    2.74
   0  -4 -12   22.25    3.84
   0  -4 -12   11.55    3.27
   0   5 -11    6.05    2.52
   0  -5  11   11.95    6.63
   0   5 -10    4.24    2.41
   0  -5  10    5.47    3.62
   0   5  -9    5.23    3.56
   0  -5   9    9.48    5.08
   0   5  -8  144.40    9.89
   0  -5   8  127.62   15.43
   0   5  -7    4.68    3.94
   0  -5   7    6.03    3.51
   0   5  -6   18.53    2.81
   0  -5   6   16.54    4.26
   0   5  -5   43.04    3.21
   0  -5   5   39.27    4.64
   0   5  -4   90.48    3.35
   0  -5   4   89.32    5.46
   0   5  -3  435.08   16.16
   0  -5   3  429.16   16.67
   0   5  -2    1.88    1.20
   0   5  -2   -0.40    0.95
   0  -5   2   -0.15    2.70
   0   5  -1    0.15    1.28
   0   5  -1    1.27    0.84
   0  -5   1    2.25    2.48
   0   5   0  220.51    5.95
   0  -5   0  188.93    6.53
   0  -5   0  228.38    7.49
   0   5   1  479.51   11.80
   0  -5  -1  480.12   11.88
   0  -5  -1  464.40   16.23
   0   5   2  411.85   10.15
   0  -5  -2  465.52   11.57
   0  -5  -2  419.70   13.05
   0   5   3  758.65   27.50
   0  -5  -3  847.77   30.79
   0  -5  -3  794.78   29.30
   0   5   4    1.57    1.14
   0  -5  -4   -1.83    1.21
   0  -5  -4   -1.31    2.75
   0  -5  -5    4.49    3.02
   0  -5  -5    9.25    2.28
   0  -5  -6  307.83   12.29
   0  -5  -6  249.30    9.13
   0  -5  -7   71.03    4.30
   0  -5  -7   65.89    3.72
   0  -5  -8  156.04    8.71
   0  -5  -8  147.04    7.44
   0  -5  -9   21.58    4.93
   0  -5  -9   17.04    3.23
   0  -5 -10   25.61    4.67
   0  -5 -10   23.16    2.95
   0  -5 -11   37.91    5.28
   0  -5 -11   46.20    3.99
   0  -5 -12  140.75   11.39
   0  -5 -12  144.58   11.90
   0   6 -10    5.94    3.71
   0  -6  10    0.10    3.68
   0   6  -9   39.73    4.55
   0  -6   9   54.67    6.20
   0   6  -8   15.05    3.53
   0  -6   8    6.08    3.54
   0   6  -7    8.35    2.91
   0  -6   7   14.16    7.28
   0   6  -6   33.42    4.75
   0  -6   6   26.41    5.58
   0   6  -5   35.91    2.85
   0  -6   5   50.46    6.02
   0   6  -4  570.67   12.45
   0  -6   4  563.72   13.26
   0   6  -3  178.24    6.71
   0  -6   3  163.33    7.62
   0   6  -2    1.02    1.16
   0  -6   2   -2.81    2.88
   0   6  -1  237.15    5.33
   0   6  -1  220.32    4.90
   0  -6   1  222.93    6.82
   0   6   0   40.53    2.25
   0   6   0   36.81    2.00
   0  -6   0   41.53    4.38
   0   6   1  434.33   15.98
   0  -6  -1  425.48   15.66
   0  -6  -1  436.14   17.03
   0   6   2  274.73    5.60
   0  -6  -2  306.69    7.09
   0  -6  -2  294.44    8.40
   0   6   3  180.88    4.06
   0  -6  -3  210.43    4.91
   0  -6  -3  192.44    9.67
   0   6   4  138.06    3.42
   0  -6  -4  156.20    4.17
   0  -6  -4  154.08    7.00
   0  -6  -5    2.28    3.09
   0  -6  -5    1.20    1.36
   0  -6  -6    0.51    2.75
   0  -6  -6    2.65    2.43
   0  -6  -7   16.16    3.61
   0  -6  -7   10.69    2.71
   0  -6  -8  215.89   13.03
   0  -6  -8  168.34    8.21
   0  -6  -9   57.35    5.14
   0  -6  -9   52.74    3.63
   0  -6 -10   10.82    4.48
   0  -6 -10    3.68    3.37
   0  -6 -11   63.56    7.28
   0  -6 -11   55.34    5.65
   0  -6 -12    5.16    4.16
   0  -6 -12    2.77    2.07
   0   7  -9    5.86    2.45
   0  -7   9    4.39    3.99
   0   7  -8    7.09    2.26
   0  -7   8    7.07    5.34
   0   7  -7   17.61    2.84
   0  -7   7   11.28    3.48
   0   7  -6    5.45    2.06
   0  -7   6    9.74    5.18
   0   7  -5  601.36   25.52
   0  -7   5  620.91   27.32
   0   7  -4  108.85    8.09
   0  -7   4   97.73    8.78
   0   7  -3  446.85   18.78
   0  -7   3  376.00   16.93
   0   7  -2   38.42    3.10
   0  -7   2   39.45    5.24
   0   7  -1  105.94    3.58
   0  -7   1   93.81    9.33
   0   7   0   90.16    3.92
   0   7   0   80.99    3.39
   0  -7   0   97.29    6.51
   0   7   1    6.54    1.02
   0  -7  -1    7.84    2.20
   0  -7  -1    2.39    3.25
   0   7   2  100.29    3.85
   0  -7  -2  108.34    5.41
   0  -7  -2  106.34    5.86
   0   7   3  797.25   16.11
   0  -7  -3  870.99   17.74
   0  -7  -3  885.52   19.79
   0   7   4   11.89    1.24
   0  -7  -4   17.08    2.14
   0  -7  -4   21.05    4.33
   0  -7  -5   -1.90    2.80
   0  -7  -5    1.06    1.61
   0  -7  -6    2.16    2.77
   0  -7  -6    2.34    1.78
   0  -7  -7   30.96    4.72
   0  -7  -7   29.60    3.33
   0  -7  -8   36.45    4.70
   0  -7  -8   37.58    3.64
   0  -7  -9    6.21    3.60
   0  -7  -9   10.91    3.08
   0  -7 -10    3.94    3.57
   0  -7 -10    4.58    2.32
   0  -7 -11   15.62    4.94
   0  -7 -11   14.10    2.96
   0   8  -8   48.56    5.29
   0  -8   8   53.25    5.89
   0   8  -7   26.66    3.23
   0  -8   7   25.22    5.59
   0   8  -6   14.01    2.54
   0  -8   6   20.78    4.76
   0   8  -5   12.67    2.74
   0  -8   5   19.28    4.41
   0   8  -4    2.08    1.71
   0  -8   4    0.01    3.06
   0   8  -3  664.83   27.88
   0  -8   3  596.15   25.95
   0   8  -2   81.46    3.81
   0  -8   2   67.37    6.14
   0   8  -1   12.00    1.61
   0  -8   1   20.64    4.80
   0   8   0   16.23    2.03
   0  -8   0   15.59    4.68
   0   8   1    0.45    1.18
   0   8   1    1.65    0.75
   0  -8  -1    7.92    4.93
   0  -8  -2  176.68    8.13
   0  -8  -2  156.50   11.94
   0  -8  -3  744.34   21.60
   0  -8  -3  706.94   19.92
   0  -8  -4    7.74    4.52
   0  -8  -4    8.13    2.05
   0  -8  -5  197.54   13.11
   0  -8  -5  175.87    8.44
   0  -8  -6    2.12    3.30
   0  -8  -6    2.42    1.74
   0  -8  -7   71.86    4.82
   0  -8  -7   75.53    3.54
   0  -8  -8   44.34    5.48
   0  -8  -8   42.77    3.74
   0  -8  -9  183.48   13.78
   0  -8  -9  173.21   10.68
   0  -8 -10   52.05    6.68
   0  -8 -10   53.36    4.65
   0   9  -6    4.19    2.80
   0  -9   6    6.22    3.97
   0   9  -5    4.54    1.80
   0  -9   5   -0.36    3.57
   0   9  -4    5.94    1.62
   0  -9   4    8.56    3.40
   0   9  -3  145.46    8.49
   0  -9   3  138.18    9.83
   0   9  -2   17.36    1.70
   0  -9   2   24.44    5.87
   0   9  -1    1.13    1.29
   0  -9   1   -0.70    3.43
   0   9   0  133.69    7.98
   0  -9   0  135.22    9.58
   0   9   1  196.58   11.28
   0  -9  -1  184.10   12.64
   0  -9  -2  188.63   13.01
   0  -9  -3   99.94    8.15
   0  -9  -3  110.13    7.91
   0  -9  -4   78.86    6.14
   0  -9  -4   65.40    4.40
   0  -9  -5  108.63    8.70
   0  -9  -5   99.26    6.25
   0  -9  -6   56.22    6.12
   0  -9  -6   55.39    4.45
   0  -9  -7  100.01    8.04
   0  -9  -7   93.86    6.36
   0  -9  -8   16.62    5.10
   0  -9  -8   13.48    2.50
   0  -9  -9  298.93   19.52
   0 -10   4    4.69    3.60
   0 -10   3   71.35    7.70
   0 -10   2   68.71    7.71
   0 -10   1   27.86    5.17
   0 -10   0   -0.73    3.31
   0 -10  -1    2.84    3.12
   0 -10  -2   24.24    4.28
   0 -10  -3   25.53    4.27
   0 -10  -4    2.80    2.93
   0 -10  -5   22.87    4.33
   0 -10  -6   16.66    4.50
   0 -10  -7    2.20    3.23
   0 -11   1   38.86    6.31
   0 -11   0    7.57    3.71
   0 -11  -1   11.12    5.26
   0 -11  -2    6.54    3.46
   0 -11  -3   36.40    5.41
   0 -11  -4   94.40    7.61
   1 -11  -2   21.63    4.63
   1 -11  -1    1.28    3.37
   1 -10  -6   37.40    6.27
   1 -10  -5   28.18    6.47
   1 -10  -4  228.38   17.23
   1 -10  -3   -1.99    2.82
   1 -10  -2    3.07    2.89
   1 -10  -2    2.67    1.82
   1 -10  -1    3.49    2.79
  -1  10   1    1.13    1.07
   1 -10   0   10.97    4.21
  -1  10   0    5.12    1.33
   1 -10   1   12.25    3.35
  -1  10  -1   13.04    2.19
   1 -10   2   15.20    5.22
  -1  10  -2    7.79    1.87
   1 -10   3    2.23    4.07
  -1  10  -3    1.01    1.45
   1 -10   4    6.03    3.90
  -1  10  -4    3.22    2.23
   1  -9  -8   12.48    3.56
   1  -9  -8    9.60    2.14
   1  -9  -7  150.85   12.73
   1  -9  -7  147.15   11.14
   1  -9  -6   35.34    5.41
   1  -9  -6   37.77    3.33
   1  -9  -5  165.33   10.90
   1  -9  -5  185.33   10.79
   1  -9  -4  128.61    9.85
   1  -9  -4  116.68    8.20
   1  -9  -3  377.00   22.48
   1  -9  -3  360.21   22.48
   1  -9  -2    6.27    4.52
   1  -9  -2    2.80    1.89
   1  -9  -1   35.36    5.54
   1  -9  -1   20.27    6.35
   1  -9   0   80.55    7.53
  -1   9   0   81.69    5.37
   1  -9   1   43.41    5.45
  -1   9  -1   44.71    2.72
   1  -9   2   79.89    7.57
  -1   9  -2   77.98    3.24
   1  -9   3    9.99    7.74
  -1   9  -3   12.67    2.23
   1  -9   4   14.40    4.11
  -1   9  -4   14.69    2.98
   1  -9   5    7.66    4.61
  -1   9  -5   -0.52    2.10
   1  -9   6   48.00    7.42
  -1   9  -6   55.91    5.62
   1  -8 -10    4.79    3.00
   1  -8 -10    7.72    3.21
   1  -8  -9    4.73    4.05
   1  -8  -9    3.01    2.32
   1  -8  -8  300.08   18.69
   1  -8  -8  229.48   14.03
   1  -8  -7    3.47    3.39
   1  -8  -7    1.50    2.08
   1  -8  -6   37.94    9.42
   1  -8  -6   45.93    3.28
   1  -8  -5   50.98    3.73
   1  -8  -4   74.46    5.15
   1  -8  -4   85.56    6.42
   1  -8  -3   56.03    4.40
   1  -8  -3   54.85    3.85
   1  -8  -2  128.83   10.26
   1  -8  -2  118.39    8.87
   1  -8  -1   16.11    4.74
   1  -8  -1   17.20    4.79
   1  -8   0   14.91    4.52
  -1   8   0    6.34    1.44
   1  -8   1 1051.53   12.64
  -1   8  -1  991.07   41.12
   1  -8   2  269.37   18.66
  -1   8  -2  278.04   12.34
   1  -8   3    7.22    3.85
  -1   8  -3    2.88    1.95
   1  -8   4   88.42    7.37
  -1   8  -4  108.50    7.54
   1  -8   5   41.98    5.70
  -1   8  -5   46.67    3.27
   1  -8   6   52.97    6.96
  -1   8  -6   65.67    5.50
   1  -8   7    1.13    3.97
  -1   8  -7    4.68    2.21
   1  -7 -10    2.08    3.99
   1  -7 -10    7.81    4.19
   1  -7  -9   28.37    4.25
   1  -7  -9   33.22    4.67
   1  -7  -8    9.68    3.40
   1  -7  -8    9.72    2.28
   1  -7  -7   14.76    3.72
   1  -7  -7   12.56    2.71
   1  -7  -6   52.51    4.16
   1  -7  -6   54.08    3.87
   1  -7  -5  487.53   14.64
   1  -7  -5  495.47   14.48
   1  -7  -4  525.10   22.45
   1  -7  -4  544.73   22.91
   1  -7  -3    2.27    2.56
   1  -7  -3    4.85    2.46
   1  -7  -2  136.78    6.14
   1  -7  -2  139.34    7.22
   1  -7  -1  627.50   14.95
   1  -7  -1  630.22   13.54
   1  -7   0   73.91    6.03
   1  -7   0   75.13    5.77
   1  -7   1   89.63    5.61
  -1   7  -1  130.77    4.22
   1  -7   2  127.76    8.84
  -1   7  -2  142.50    6.81
   1  -7   3   93.53    9.59
  -1   7  -3  105.47    8.02
   1  -7   4  105.82    9.37
  -1   7  -4  119.11    9.10
   1  -7   5   12.51    4.14
  -1   7  -5    3.74    2.30
   1  -7   6    2.40    3.67
  -1   7  -6    3.93    2.20
   1  -7   7   19.15    5.30
  -1   7  -7   11.57    2.91
   1  -7   8   33.01    8.34
  -1   7  -8   31.39    4.33
   1  -7   9    6.45    5.20
  -1   7  -9    9.88    2.59
   1  -6 -11    8.17    3.01
   1  -6 -11    9.01    2.85
   1  -6 -10    5.59    2.91
   1  -6 -10    3.12    2.13
   1  -6  -9   -2.05    3.26
   1  -6  -9    0.08    2.21
   1  -6  -8   27.92    4.50
   1  -6  -8   24.97    3.20
   1  -6  -7    8.41    3.10
   1  -6  -7   10.70    2.59
   1  -6  -6  208.40   10.22
   1  -6  -6  210.12    9.74
   1  -6  -5   -3.19    2.59
   1  -6  -5    4.95    2.53
   1  -6  -4  511.62   18.19
   1  -6  -4  510.64   17.64
   1  -6  -3    9.74    4.17
   1  -6  -3   13.33    2.25
   1  -6  -2  377.93    9.71
   1  -6  -2  411.43    8.75
   1  -6  -1   -0.59    3.36
   1  -6  -1    1.78    0.99
   1  -6   0   80.96    4.96
   1  -6   0   83.60    6.03
   1  -6   1   32.39    4.52
  -1   6  -1   33.91    2.26
   1  -6   2   55.08    5.29
  -1   6  -2   52.41    3.10
   1  -6   3  391.39   19.19
  -1   6  -3  386.86   13.59
   1  -6   4  103.62    5.55
  -1   6  -4  118.04    5.18
   1  -6   5    3.27    3.55
  -1   6  -5    5.99    2.51
   1  -6   6  169.88    9.93
  -1   6  -6  184.75    9.74
   1  -6   7  172.00   14.63
  -1   6  -7  191.52   12.20
   1  -6   8    6.84    3.51
  -1   6  -8    1.07    2.50
   1  -6   9   13.22    4.60
  -1   6  -9    4.83    2.47
   1  -6  10   16.24    4.76
  -1   6 -10   20.02    3.69
   1  -5 -12    4.63    3.94
   1  -5 -12   -0.22    3.16
   1  -5 -11   48.71    5.10
   1  -5 -11   39.69    4.56
   1  -5 -10    1.82    3.10
   1  -5 -10   -1.64    2.34
   1  -5  -9   26.62    5.27
   1  -5  -9   21.88    4.11
   1  -5  -8  173.29    8.29
   1  -5  -8  167.64   11.98
   1  -5  -7   62.62    4.91
   1  -5  -7   74.08    4.42
   1  -5  -6    3.26    2.50
   1  -5  -6    1.67    2.10
   1  -5  -5   17.25    3.39
   1  -5  -5   16.55    3.35
   1  -5  -4   -0.39    2.50
   1  -5  -4    4.12    2.52
   1  -5  -3  555.96   21.09
   1  -5  -3  609.24   22.50
   1  -5  -2  118.06    9.59
   1  -5  -2  116.35    4.97
  -1   5   2  110.54    4.14
   1  -5  -1    5.27    2.70
   1  -5  -1    6.11    1.77
  -1   5   1    5.55    1.14
   1  -5   0  343.35   13.70
   1  -5   0  318.85   12.11
  -1   5   0  340.90   12.84
   1  -5   1  559.05   21.14
   1  -5   1  573.75   21.30
   1  -5   2   19.49    6.15
  -1   5  -2   23.42    2.59
   1  -5   3   67.84    5.01
  -1   5  -3   76.31    3.39
   1  -5   4   51.09    5.14
  -1   5  -4   49.57    2.77
   1  -5   5   18.09    4.51
  -1   5  -5   12.22    2.51
   1  -5   6  416.09   18.62
  -1   5  -6  438.32   19.10
   1  -5   7    1.21    3.47
  -1   5  -7    1.17    2.69
   1  -5   8   13.80    3.30
  -1   5  -8   13.78    3.94
   1  -5   9    8.56    4.78
  -1   5  -9    4.08    2.60
   1  -5  10    5.22    5.17
  -1   5 -10    1.67    2.52
   1  -5  11    4.72    3.38
  -1   5 -11   -0.21    2.50
   1  -4 -12    4.92    3.78
   1  -4 -12    0.79    2.86
   1  -4 -11   96.87    7.98
   1  -4 -11   91.91    7.15
   1  -4 -10    2.58    3.30
   1  -4 -10    4.28    3.15
   1  -4  -9    8.42    3.55
   1  -4  -9    0.94    3.00
   1  -4  -8   17.10    4.44
   1  -4  -8    5.19    2.30
   1  -4  -7   18.01    3.44
   1  -4  -7   17.79    3.83
   1  -4  -6  536.80   12.92
   1  -4  -6  465.68   10.16
   1  -4  -5  284.66   11.37
   1  -4  -5  233.65    9.66
   1  -4  -4  145.66    7.14
   1  -4  -4  131.03    5.89
   1  -4  -3  102.66    6.69
   1  -4  -3  116.76    7.37
  -1   4   3  111.00    6.62
   1  -4  -2   37.26    3.48
   1  -4  -2   41.64    3.76
  -1   4   2   45.47    3.15
   1  -4  -1   10.96    2.97
   1  -4  -1    5.86    2.83
  -1   4   1    5.35    1.27
   1  -4   0  935.92   15.62
   1  -4   0  979.51   15.79
  -1   4   0  889.91   14.19
   1  -4   1  566.46   14.54
   1  -4   1  603.84   15.03
  -1   4  -1  576.89   14.26
   1  -4   2   30.14    4.42
  -1   4  -2   33.35    3.71
  -1   4  -2   38.71    3.50
   1  -4   3 1227.02   30.26
  -1   4  -3 1285.52   30.95
   1  -4   4   59.98    4.99
  -1   4  -4   68.32    4.15
   1  -4   5   14.85    4.82
  -1   4  -5    9.97    2.25
   1  -4   6  416.31   15.32
  -1   4  -6  416.61   14.75
   1  -4   7   -1.10    2.98
  -1   4  -7    1.53    2.08
   1  -4   8  372.05   17.37
  -1   4  -8  386.93   17.16
   1  -4   9  302.16   18.58
  -1   4  -9  286.97   16.95
   1  -4  10   21.45    4.51
  -1   4 -10    9.16    2.92
   1  -4  11   15.09    5.00
  -1   4 -11   16.03    4.40
   1  -3 -12   18.79    4.35
   1  -3 -12    8.87    3.12
   1  -3 -11   34.45    4.03
   1  -3 -11   42.77    4.49
   1  -3 -10  282.16   17.78
   1  -3 -10  284.37   17.23
   1  -3  -9  174.22    7.74
   1  -3  -9  178.65    7.24
   1  -3  -8   38.53    5.28
   1  -3  -8   50.11    4.36
   1  -3  -7    3.67    3.08
   1  -3  -7   -1.10    2.41
   1  -3  -6   62.46    5.33
   1  -3  -6   55.58    4.15
   1  -3  -5   27.81    3.41
   1  -3  -5   25.00    2.64
   1  -3  -4   39.99    3.50
   1  -3  -4   42.15    3.67
  -1   3   4   35.76    2.64
   1  -3  -3  318.03    6.42
   1  -3  -3  320.18    6.41
  -1   3   3  335.52    6.34
  -1   3   3  332.98    6.08
   1  -3  -2  253.11    5.55
   1  -3  -2  258.01    5.27
  -1   3   2  246.33    5.06
  -1   3   2  239.62    4.76
   1  -3  -1  310.26    5.78
   1  -3  -1  329.91    6.00
  -1   3   1  329.97    5.76
  -1   3   1  324.32    5.59
   1  -3   0 1010.87   14.34
   1  -3   0 1065.39   14.67
  -1   3   0 1017.92   14.28
  -1   3   0 1015.81   13.99
   1  -3   1 1350.19   18.64
   1  -3   1 1341.46   18.18
  -1   3  -1 1337.51   18.36
  -1   3  -1 1363.55   18.38
   1  -3   2   82.10    4.30
  -1   3  -2   80.99    2.89
  -1   3  -2   79.56    3.85
  -1   3  -2   83.32    3.41
   1  -3   3 1035.49   17.12
  -1   3  -3 1116.62   18.14
  -1   3  -3  947.25   15.30
   1  -3   4  153.07    6.85
  -1   3  -4  150.12    5.86
   1  -3   5   36.58    5.10
  -1   3  -5   26.72    2.80
   1  -3   6  121.31   11.40
  -1   3  -6  112.83    4.73
   1  -3   7   24.89    4.37
  -1   3  -7   18.41    2.99
   1  -3   8  147.53    7.85
  -1   3  -8  167.41    8.37
   1  -3   9  306.81   17.84
  -1   3  -9  262.40   12.10
   1  -3  10   61.15    6.07
  -1   3 -10   45.54    4.30
   1  -3  11    3.50    3.37
  -1   3 -11    3.49    2.56
   1  -3  12   11.50    4.69
  -1   3 -12    8.81    3.06
   1  -2 -13    1.78    2.40
   1  -2 -12   59.55    6.15
   1  -2 -12   59.42    6.05
   1  -2 -11    7.70    2.69
   1  -2 -11    6.30    2.82
   1  -2 -10  157.54    5.77
   1  -2 -10  153.56    7.68
   1  -2  -9  197.74    8.36
   1  -2  -9  219.97   10.63
   1  -2  -8   39.47    4.39
   1  -2  -8   29.54    3.34
   1  -2  -7  213.61    6.12
   1  -2  -7  201.44    6.25
   1  -2  -6   11.35    2.62
   1  -2  -6    7.61    2.18
   1  -2  -5   47.26    4.52
   1  -2  -5   44.13    4.35
   1  -2  -5   49.69    4.44
   1  -2  -4   68.87    6.56
   1  -2  -4   64.20    3.35
   1  -2  -4   69.54    3.07
  -1   2   4   62.97    2.31
   1  -2  -3  147.62    3.68
   1  -2  -3  164.48    4.01
  -1   2   3  158.90    3.76
  -1   2   3  150.41    3.21
   1  -2  -2  671.38    9.60
   1  -2  -2  702.99   10.02
  -1   2   2  685.81    9.81
  -1   2   2  680.51    9.73
   1  -2  -1   25.54    2.06
   1  -2  -1   26.74    2.31
  -1   2   1   25.87    2.00
  -1   2   1   27.48    2.69
   1  -2   0 1447.63   19.50
  -1   2   0 1448.87   19.33
  -1   2   0 1471.93   19.59
   1  -2   1 1542.14   20.52
  -1   2  -1 1572.53   20.95
  -1   2  -1 1516.44   20.20
  -1   2  -2 1270.41   17.04
   1  -2   3  639.03   11.04
   1  -2   3  617.54   10.06
  -1   2  -3  646.79   10.73
  -1   2  -3  621.82   10.49
   1  -2   4   22.06    3.04
  -1   2  -4   20.11    2.74
   1  -2   5 1579.06   38.36
  -1   2  -5 1602.96   38.45
   1  -2   6   47.11   12.45
  -1   2  -6   35.46    3.48
   1  -2   7    3.11    2.94
  -1   2  -7   10.38    3.93
   1  -2   8    9.36    3.92
  -1   2  -8   11.41    3.37
   1  -2   9   44.80    5.60
  -1   2  -9   42.16    4.50
   1  -2  10   44.10    5.47
  -1   2 -10   52.86    5.14
   1  -2  11    2.10    3.34
  -1   2 -11    3.11    2.55
   1  -2  12   49.58    6.37
  -1   2 -12   44.13    5.78
   1  -1 -13    0.41    2.52
   1  -1 -13    8.61    4.35
   1  -1 -12  145.08   10.00
   1  -1 -12  118.59    8.62
   1  -1 -11   13.05    4.45
   1  -1 -10   45.94    4.87
  -1   1  10   41.24    4.40
   1  -1  -9   46.02    3.86
  -1   1   9   42.58   10.46
   1  -1  -8  212.84    9.16
  -1   1   8  176.43   11.18
   1  -1  -7   68.97    4.45
  -1   1   7   71.80    7.43
   1  -1  -6  293.34   11.69
  -1   1   6  278.01   11.18
   1  -1  -5  121.28    7.37
   1  -1  -5  132.67    8.47
   1  -1  -4   24.37    2.75
   1  -1  -4   32.49    3.37
   1  -1  -4   29.06    2.91
  -1   1   4   25.05    1.68
   1  -1  -3 6769.00  101.51
  -1   1   3 6546.96   98.14
   1  -1  -2 5451.45   81.71
  -1   1   2 5165.19   77.37
   1  -1  -1  102.05    2.49
   1  -1  -1  108.41    3.47
  -1   1   1   94.89    2.16
  -1   1   1  108.46    2.71
   1  -1   1 1548.09   20.51
  -1   1  -1 1594.96   21.00
  -1   1  -1 1571.57   20.64
   1  -1   2   35.64    2.61
  -1   1  -2   30.30    4.02
  -1   1  -2   38.27    4.47
  -1   1  -2   32.60    1.87
   1  -1   3   44.76    3.12
   1  -1   3   53.18    2.28
  -1   1  -3   55.32    2.85
  -1   1  -3   49.49    2.90
   1  -1   4  533.54    9.92
  -1   1  -4  520.92    9.22
  -1   1  -4  505.88    8.55
   1  -1   5 1474.25   35.79
  -1   1  -5 1528.13   36.61
   1  -1   6  209.90    9.51
  -1   1  -6  193.59    8.33
   1  -1   7  496.33   11.87
  -1   1  -7  476.58   10.70
   1  -1   8  174.47    8.16
  -1   1  -8  134.63    6.73
   1  -1   9    0.21    2.81
  -1   1  -9    2.46    2.83
   1  -1  10   31.67    5.13
  -1   1 -10   29.53    4.36
   1  -1  11   24.83   10.92
  -1   1 -11   28.09    3.32
   1  -1  12    1.22    2.26
  -1   1 -12    1.36    2.76
   1  -1  13   32.74    8.59
  -1   1 -13   27.58    3.74
   1   0 -12   20.19    4.11
  -1   0  12   11.90    5.28
   1   0 -11  143.69   10.14
  -1   0  11  122.61    9.89
   1   0 -10  255.17   13.12
  -1   0  10  230.53   16.41
   1   0  -9   -1.14    2.94
  -1   0   9    1.77    1.78
   1   0  -8   12.75    3.86
  -1   0   8   21.28    5.27
   1   0  -7  410.94    9.54
  -1   0   7  470.26   10.91
   1   0  -6  405.74   15.71
  -1   0   6  392.48   18.03
   1   0  -5   25.77    2.92
   1   0  -5   23.00    2.49
  -1   0   5   23.22    2.78
   1   0  -4    5.57    2.21
   1   0  -4    5.68    2.08
  -1   0   4    4.97    2.48
  -1   0   4    3.19    1.41
   1   0  -3   -1.25    1.69
   1   0  -3    2.27    1.56
  -1   0   3    1.66    1.46
  -1   0   3    1.36    1.44
   1   0  -1  243.36    4.05
  -1   0   1  237.51    3.82
   1   0   2 3487.71   45.27
   1   0   2 3787.55   48.78
  -1   0  -2 3641.06   47.16
   1   0   3  493.19    8.15
   1   0   3  518.31    7.49
  -1   0  -3  485.06    7.11
  -1   0  -3  488.45    7.72
   1   0   4  438.38    6.56
  -1   0  -4  455.05    7.11
  -1   0  -4  433.58    7.11
   1   0   5   48.24    3.42
  -1   0  -5   61.60    3.21
   1   0   6  578.64   15.12
  -1   0  -6  637.99   16.11
   1   0   7  210.08    9.56
  -1   0  -7  229.25    9.48
   1   0   8    0.83    2.54
  -1   0  -8    1.29    2.49
   1   0   9    7.24    4.18
  -1   0  -9    5.23    2.81
   1   0  10   35.77    9.15
  -1   0 -10   31.15    5.12
   1   0  11  449.34   28.48
  -1   0 -11  424.77   24.84
   1   0  12   -0.81    3.37
  -1   0 -12   -0.71    3.03
   1   0  13   11.53    8.53
  -1   0 -13   19.06    3.36
   1   1 -12   11.30    2.91
  -1  -1  12    2.01    1.26
   1   1 -11   23.19    3.84
  -1  -1  11   25.73    4.98
   1   1 -10  337.42   20.05
  -1  -1  10  315.47   20.83
   1   1  -9  357.62   11.52
  -1  -1   9  331.08   10.54
   1   1  -8   65.02    5.45
  -1  -1   8   52.85    9.48
   1   1  -7  680.54   13.99
  -1  -1   7  677.37   14.42
   1   1  -6    6.66    2.30
  -1  -1   6    5.61    2.37
   1   1  -5  227.26    6.64
   1   1  -5  220.44    6.31
  -1  -1   5  228.00    7.12
   1   1  -4  290.19    5.80
   1   1  -4  279.80    5.32
  -1  -1   4  287.14    6.15
  -1  -1   4  282.19    5.29
   1   1  -3   17.99    1.98
   1   1  -3   17.06    2.16
  -1  -1   3   19.54    2.85
  -1  -1   3   17.90    1.52
   1   1  -2 3240.38   41.91
   1   1  -2 3215.00   41.55
  -1  -1   2 3235.87   41.88
  -1  -1   2 3525.33   45.58
   1   1  -1   65.20    1.57
   1   1  -1   72.92    2.01
  -1  -1   1   73.14    1.71
   1   1   0 1976.06   25.48
   1   1   2  190.27    4.39
   1   1   2  190.27    3.00
  -1  -1  -2  195.00    3.13
  -1  -1  -2  182.77    3.55
   1   1   3   87.60    8.85
   1   1   3   88.21    2.18
  -1  -1  -3   92.30    2.79
  -1  -1  -3   83.77    3.47
   1   1   4  810.57   11.16
  -1  -1  -4  825.99   11.53
  -1  -1  -4  802.13   11.63
   1   1   5  173.35    5.83
   1   1   5  165.11    3.63
  -1  -1  -5  173.51    4.03
   1   1   6  257.05   13.02
  -1  -1  -6  230.67    6.70
   1   1   7   68.87   15.19
  -1  -1  -7   63.71    4.26
   1   1   8  559.37   21.69
  -1  -1  -8  561.95   25.99
   1   1   9   17.76    4.51
  -1  -1  -9   25.27    3.29
   1   1  10  204.40   22.28
  -1  -1 -10  228.43    9.00
   1   1  11   97.66   13.05
  -1  -1 -11   98.94    8.08
   1   1  12   22.70    6.97
  -1  -1 -12   24.87    4.10
   1   1  13    3.63    3.17
  -1  -1 -13   20.70    5.08
   1   2 -12   71.98    6.82
  -1  -2  12   64.77   10.17
   1   2 -11   31.71    4.03
  -1  -2  11   45.15    4.49
   1   2 -10    2.76    2.66
  -1  -2  10    1.86    2.03
   1   2  -9    4.02    2.34
  -1  -2   9    5.05    2.36
   1   2  -8    5.43    2.36
  -1  -2   8    5.07    2.31
   1   2  -7  136.91    6.46
  -1  -2   7  137.74    7.82
   1   2  -6   13.94    2.15
  -1  -2   6   20.34    3.82
   1   2  -5  208.05    6.36
  -1  -2   5  212.37    6.57
   1   2  -4  269.03    5.59
   1   2  -4  252.60    4.99
  -1  -2   4  272.54    6.22
  -1  -2   4  257.87    4.87
   1   2  -3  112.18    3.18
   1   2  -3  103.72    4.05
  -1  -2   3  108.63    6.36
  -1  -2   3  100.50    2.48
   1   2  -2   86.98    2.14
   1   2  -2   81.88    2.59
  -1  -2   2   89.60    3.42
  -1  -2   2   85.42    1.97
   1   2  -1   80.41    1.90
   1   2  -1   79.54    2.18
  -1  -2   1   71.73    2.57
  -1  -2   1   82.13    1.75
   1   2   0 1011.44   13.55
  -1  -2   0  947.43   12.77
  -1  -2   0  927.52   12.00
   1   2   1 1810.98   23.78
  -1  -2  -1 1864.03   24.53
   1   2   2 2574.90   33.11
   1   2   2 2462.39   32.22
  -1  -2  -2 2367.82   31.09
   1   2   3  533.74    7.42
  -1  -2  -3  500.20    7.81
  -1  -2  -3  497.77    7.13
  -1  -2  -3  528.58    8.20
   1   2   4  748.13   11.81
  -1  -2  -4  765.83   12.73
  -1  -2  -4  719.48   11.55
  -1  -2  -4  809.89   13.65
   1   2   5 1058.12   17.57
   1   2   5  941.92   14.75
  -1  -2  -5  957.25   15.42
   1   2   6    2.16    1.78
  -1  -2  -6    3.27    2.85
   1   2   7   23.08    6.05
  -1  -2  -7   21.29    3.93
   1   2   8   73.44   11.70
  -1  -2  -8   73.53    5.01
   1   2   9   58.24    8.81
  -1  -2  -9   53.11    4.14
   1   2  10   77.22   16.85
  -1  -2 -10   87.60    7.65
   1   2  11    1.77    1.32
  -1  -2 -11   -2.73    2.54
   1   2  12   -0.19    3.00
  -1  -2 -12    4.87    2.51
  -1  -2 -13   62.15    6.71
  -1  -2 -13   57.67    6.01
   1   3 -12   18.68    4.70
  -1  -3  12   12.56    6.88
   1   3 -11   30.80    4.68
  -1  -3  11   38.36    3.88
   1   3 -10  617.35   34.96
  -1  -3  10  682.06    9.68
   1   3  -9   73.22    5.11
  -1  -3   9   60.95    4.82
   1   3  -8    5.35    2.30
  -1  -3   8    8.56    3.66
   1   3  -7   61.75    7.30
  -1  -3   7   58.18    4.54
   1   3  -6   75.95    3.77
  -1  -3   6   73.17    5.05
   1   3  -5  182.97    7.51
  -1  -3   5  167.96    7.69
   1   3  -4 1528.44   36.55
  -1  -3   4 1514.90   36.58
   1   3  -3  397.31    7.08
   1   3  -3  381.44    6.88
  -1  -3   3  406.20    7.61
  -1  -3   3  402.26    6.93
   1   3  -2  466.98    7.76
   1   3  -2  478.71    8.15
  -1  -3   2  506.42    8.95
  -1  -3   2  476.74    7.75
   1   3  -1  587.55    8.01
   1   3  -1  625.33    9.24
  -1  -3   1  625.96    9.40
  -1  -3   1  583.85    7.93
   1   3   0  428.42    5.80
   1   3   0  446.57    7.28
  -1  -3   0  454.17    7.12
   1   3   1    0.55    0.25
   1   3   1   -1.33    1.78
  -1  -3  -1    0.40    1.75
   1   3   2   98.48    5.97
   1   3   2   96.28    1.65
  -1  -3  -2  106.19    4.78
  -1  -3  -2   88.71    1.95
   1   3   3  241.11    4.59
   1   3   3  244.32    3.74
  -1  -3  -3  262.72    5.44
  -1  -3  -3  236.88    4.06
   1   3   4  119.98    2.58
  -1  -3  -4  102.52    3.09
  -1  -3  -4  104.32    4.13
   1   3   5 1131.50   27.02
  -1  -3  -5 1101.33   26.48
  -1  -3  -5 1148.32   28.14
  -1  -3  -6   84.03    4.93
  -1  -3  -6   77.44    3.64
  -1  -3  -7  317.06    9.85
  -1  -3  -7  308.73    7.59
  -1  -3  -8   42.16    5.37
  -1  -3  -8   45.76    3.21
  -1  -3  -9  351.91   16.10
  -1  -3  -9  330.15   14.62
  -1  -3 -10    3.70    2.61
  -1  -3 -10    4.62    2.99
  -1  -3 -11   72.00    5.60
  -1  -3 -11   69.67    5.14
  -1  -3 -12    7.17    4.55
  -1  -3 -12    0.83    2.70
  -1  -3 -13  197.59   13.19
  -1  -3 -13  224.15   15.00
   1   4 -11    4.37    2.56
  -1  -4  11    3.11    2.38
   1   4 -10   25.06    3.58
  -1  -4  10   40.78    5.06
   1   4  -9   32.73    3.73
  -1  -4   9   40.20    4.23
   1   4  -8  536.94   23.47
  -1  -4   8  485.58   21.23
   1   4  -7  469.01   20.27
  -1  -4   7  468.72   20.51
   1   4  -6  454.67   15.86
  -1  -4   6  412.91   15.11
   1   4  -5   11.68    2.40
  -1  -4   5   13.70    4.47
   1   4  -4    7.02    1.80
  -1  -4   4    4.66    2.84
   1   4  -3  212.04    5.84
  -1  -4   3  220.01    6.96
  -1  -4   3  211.40    5.70
   1   4  -2  228.88    6.06
   1   4  -2  224.71    6.28
  -1  -4   2  247.26    7.56
  -1  -4   2  225.28    5.90
   1   4  -1   29.07    2.26
   1   4  -1   31.65    1.85
  -1  -4   1   33.99    2.56
  -1  -4   1   25.26    1.21
   1   4   0   -0.02    0.46
   1   4   0    2.87    2.20
   1   4   0    1.11    0.80
  -1  -4   0    3.55    1.79
   1   4   1  703.43   10.73
   1   4   1  722.37   12.00
  -1  -4  -1  754.55   12.61
   1   4   2  462.73    8.35
  -1  -4  -2  463.38    8.40
  -1  -4  -2  466.19    7.40
   1   4   3 2992.33  165.12
  -1  -4  -3 2844.05  156.96
  -1  -4  -3 3243.14  179.21
   1   4   4 2461.12   73.81
  -1  -4  -4 2331.08   55.17
  -1  -4  -4 2446.32   73.91
   1   4   5    0.38    0.81
  -1  -4  -5    0.68    1.33
  -1  -4  -5    1.34    2.78
  -1  -4  -6  393.15   15.75
  -1  -4  -6  384.72   14.47
  -1  -4  -7   60.35    6.28
  -1  -4  -7   58.05    3.23
  -1  -4  -8    3.72    2.92
  -1  -4  -8    9.18    2.57
  -1  -4  -9    0.01    2.65
  -1  -4  -9    1.71    1.94
  -1  -4 -10    0.40    2.51
  -1  -4 -10   -1.38    2.50
  -1  -4 -11  222.48   14.72
  -1  -4 -11  238.64   14.89
  -1  -4 -12   12.84    3.29
  -1  -4 -12   23.23    3.63
  -1  -4 -13   11.79    4.76
  -1  -4 -13   18.67    4.67
  -1  -5  10   18.91    4.34
   1   5  -9    6.22    2.60
  -1  -5   9    2.74    2.72
   1   5  -8   46.14    3.78
  -1  -5   8   47.34    4.44
   1   5  -7  385.97   12.26
  -1  -5   7  359.26   11.99
   1   5  -6  349.61   15.23
  -1  -5   6  379.52   19.85
   1   5  -5   34.23    2.66
  -1  -5   5   34.25    4.33
   1   5  -4  356.96    7.52
  -1  -5   4  403.02   16.21
   1   5  -3  112.80    4.29
  -1  -5   3  121.35    9.67
   1   5  -2  127.73    5.14
  -1  -5   2  125.35    6.24
   1   5  -1  162.34    4.45
   1   5  -1  160.48    4.54
  -1  -5   1  164.22    5.86
   1   5   0  135.67    7.67
   1   5   0  155.58    4.10
  -1  -5   0  133.95    8.42
   1   5   1  223.60    5.51
   1   5   1  217.59    5.72
  -1  -5  -1  223.58    9.41
   1   5   2  222.94    5.49
  -1  -5  -2  258.46    6.75
  -1  -5  -2  223.64    8.54
   1   5   3   77.45    4.46
  -1  -5  -3   88.34    5.23
  -1  -5  -3   90.49    6.69
   1   5   4    3.87    0.88
  -1  -5  -4    4.46    1.25
  -1  -5  -4    2.37    2.73
   1   5   5  926.02   33.46
  -1  -5  -5  897.91   32.57
  -1  -5  -5 1003.84   37.16
  -1  -5  -6  485.65   11.53
  -1  -5  -6  458.88    9.20
  -1  -5  -7   99.65    5.40
  -1  -5  -7   96.93    3.80
  -1  -5  -8  167.24   10.86
  -1  -5  -8  138.19    7.04
  -1  -5  -9   60.86    4.58
  -1  -5  -9   64.15    5.00
  -1  -5 -10   93.66    7.14
  -1  -5 -10   76.01    5.95
  -1  -5 -11    2.06    3.74
  -1  -5 -11    7.46    3.11
  -1  -5 -12  223.64   17.38
  -1  -5 -12  255.33   18.58
   1   6 -10    0.12    2.26
  -1  -6  10    1.24    2.79
   1   6  -9    6.99    2.26
  -1  -6   9    3.86    4.35
   1   6  -8   10.56    2.97
  -1  -6   8   15.58    4.10
   1   6  -7  349.63   20.21
  -1  -6   7  312.70   18.89
   1   6  -6   -2.58    2.13
  -1  -6   6    5.31    4.34
   1   6  -5  201.61    9.36
  -1  -6   5  216.48   11.17
   1   6  -4    7.38    1.72
  -1  -6   4    4.95    3.78
   1   6  -3    9.25    1.65
  -1  -6   3    5.00    2.85
   1   6  -2    4.26    0.90
   1   6  -2    2.09    1.44
  -1  -6   2    2.33    2.68
   1   6  -1    3.53    0.81
   1   6  -1    6.33    1.47
  -1  -6   1    6.66    2.67
   1   6   0  178.98    6.74
   1   6   0  188.64    7.12
  -1  -6   0  189.58    8.57
   1   6   1    0.16    0.52
   1   6   1    0.92    0.50
  -1  -6  -1    3.80    2.75
   1   6   2  609.61   22.02
  -1  -6  -2  628.67   22.72
  -1  -6  -2  723.81   27.13
   1   6   3   14.87    0.91
  -1  -6  -3   15.19    1.18
  -1  -6  -3   14.76    4.22
   1   6   4    4.14    0.63
  -1  -6  -4   10.66    1.55
  -1  -6  -4    2.96    3.02
   1   6   5   -0.25    0.55
  -1  -6  -5    6.40    1.75
  -1  -6  -5    0.64    3.21
  -1  -6  -6   72.41    4.93
  -1  -6  -6   64.48    2.82
  -1  -6  -7  213.76   11.56
  -1  -6  -7  199.09    9.04
  -1  -6  -8   15.57    4.26
  -1  -6  -8    7.55    2.76
  -1  -6  -9  184.57   12.16
  -1  -6  -9  191.81   11.85
  -1  -6 -10    5.98    5.07
  -1  -6 -10    7.27    2.47
  -1  -6 -11   57.18    6.81
  -1  -6 -11   51.13    5.01
  -1  -6 -12   36.26    5.84
  -1  -6 -12   49.78    4.75
  -1  -7   9   30.77    4.10
   1   7  -8   32.84    2.85
  -1  -7   8   23.58    4.07
   1   7  -7   27.85    3.02
  -1  -7   7   28.63    4.20
   1   7  -6    2.53    1.92
  -1  -7   6    3.91    3.40
   1   7  -5   59.27    3.89
  -1  -7   5   65.95    7.19
   1   7  -4  140.84    9.98
  -1  -7   4  145.40   11.68
   1   7  -3  551.72   22.86
  -1  -7   3  560.11   25.72
   1   7  -2  216.74    5.40
  -1  -7   2  225.09    7.43
   1   7  -1   41.22    2.70
   1   7  -1   45.43    2.60
  -1  -7   1   50.38    4.31
   1   7   0   23.59    1.56
   1   7   0   21.87    1.22
  -1  -7   0   18.90    3.60
   1   7   1   15.94    1.12
   1   7   1   14.13    0.96
  -1  -7  -1   19.58    3.86
   1   7   2   19.34    0.99
  -1  -7  -2   19.56    3.73
   1   7   3  254.47    8.54
  -1  -7  -3  277.46    9.36
  -1  -7  -3  300.25   11.76
   1   7   4   28.91    1.70
  -1  -7  -4   36.94    2.32
  -1  -7  -4   38.00    4.80
   1   7   5   27.88    1.75
  -1  -7  -5   27.45    2.41
  -1  -7  -5   36.25    6.16
  -1  -7  -6   41.32    4.61
  -1  -7  -6   55.15    4.82
  -1  -7  -7  243.88   12.25
  -1  -7  -7  221.63   10.26
  -1  -7  -8   34.71    4.87
  -1  -7  -8   31.86    2.88
  -1  -7  -9   56.39    5.00
  -1  -7  -9   52.19    3.20
  -1  -7 -10   47.33    6.25
  -1  -7 -10   40.48    4.21
  -1  -7 -11    6.75    3.91
  -1  -7 -11    3.36    1.99
   1   8  -8    2.47    2.28
  -1  -8   8    3.39    3.57
  -1  -8   7   13.50    3.57
   1   8  -6   17.47    3.25
  -1  -8   6   17.31    4.76
   1   8  -5    4.84    1.65
  -1  -8   5    0.79    3.30
   1   8  -4   13.01    1.72
  -1  -8   4   18.30    4.91
   1   8  -3   99.06    4.09
  -1  -8   3   96.90    7.83
   1   8  -2  274.39    8.17
  -1  -8   2  267.92    9.68
   1   8  -1   71.74    5.32
  -1  -8   1   62.17    5.86
   1   8   0    2.74    1.31
   1   8   0    0.37    0.47
  -1  -8   0    2.68    2.83
   1   8   1  609.02   24.90
   1   8   1  536.44   21.96
  -1  -8  -1  605.61   25.96
   1   8   2  162.25    6.91
   1   8   2  138.21    5.89
  -1  -8  -2  148.64    9.40
   1   8   3  430.69   17.62
  -1  -8  -3  456.41   18.72
  -1  -8  -3  533.56   27.18
  -1  -8  -4    6.34    3.85
  -1  -8  -4    1.93    0.95
  -1  -8  -5  153.10   11.67
  -1  -8  -5  157.51   10.72
  -1  -8  -6   21.73    4.59
  -1  -8  -6   27.52    2.57
  -1  -8  -7  129.75    9.22
  -1  -8  -7  137.94    8.68
  -1  -8  -8    4.35    3.21
  -1  -8  -8   13.36    2.65
  -1  -8  -9   18.26    4.65
  -1  -8  -9   21.75    3.12
  -1  -8 -10  208.32   16.28
  -1  -8 -10  197.97   14.41
   1   9  -6    0.76    1.48
  -1  -9   6   15.49    6.50
   1   9  -5   39.41    3.47
  -1  -9   5   46.37   14.23
   1   9  -4   72.64    4.80
  -1  -9   4   65.18    6.91
   1   9  -3    0.11    1.15
  -1  -9   3    5.62    3.02
   1   9  -2   48.45    2.38
  -1  -9   2   49.36    5.84
   1   9  -1   48.64    2.31
  -1  -9   1   48.07    4.27
   1   9   0    1.12    0.88
  -1  -9   0    5.83    4.46
   1   9   1    3.55    0.65
  -1  -9  -1    3.19    3.34
  -1  -9  -2  230.24   12.52
  -1  -9  -3  321.75   19.87
  -1  -9  -4   24.21    5.17
  -1  -9  -5  203.81   13.30
  -1  -9  -6   31.22    9.73
  -1  -9  -7    3.54    2.94
  -1  -9  -8    7.88    2.90
  -1  -9  -9   18.11    4.77
  -1 -10   4    2.80    3.47
  -1 -10   3    3.23    3.36
  -1 -10   2    3.87    3.38
  -1 -10   1   14.38    4.16
  -1 -10   0    5.52    3.12
  -1 -10  -1    4.98    3.17
  -1 -10  -2   10.35    5.05
  -1 -10  -3   22.84    4.85
  -1 -10  -4    2.60    4.62
  -1 -10  -5   54.28    9.35
  -1 -10  -6   11.32    5.55
  -1 -10  -7   32.80    7.97
  -1 -10  -8   44.13    9.02
  -1 -11   1  156.38   11.46
  -1 -11   0    5.68    5.13
  -1 -11  -1   23.77    5.44
  -1 -11  -2   10.54    4.21
  -1 -11  -3    2.50    3.76
  -1 -11  -4    6.29    5.28
  -1 -11  -5    0.19    3.33
   2 -10  -5   87.99    8.29
   2 -10  -5   83.44    7.00
   2 -10  -4   47.58    6.10
   2 -10  -4   36.84    6.51
   2 -10  -3    3.03    3.32
   2 -10  -3    3.48    2.02
   2 -10  -2   34.57    8.13
   2 -10  -2   35.93    5.98
   2 -10  -1  293.62   55.70
   2 -10  -1  237.93   20.02
   2 -10   0   76.52    7.03
  -2  10   0   73.58    5.87
   2 -10   1   48.14   10.87
  -2  10  -1   45.03    4.06
   2 -10   2   37.78    5.19
  -2  10  -2   39.04    3.51
   2 -10   3    5.05    5.43
  -2  10  -3    2.27    1.60
   2  -9  -7  113.45   12.49
   2  -9  -7  115.47    8.05
   2  -9  -6    9.33    2.82
   2  -9  -6    6.55    1.97
   2  -9  -5  143.45   11.22
   2  -9  -5  149.32   10.00
   2  -9  -4  118.46    9.32
   2  -9  -4  124.01   11.73
   2  -9  -3  230.32   14.77
   2  -9  -3  203.15   13.98
   2  -9  -2  205.70   12.81
   2  -9  -2  182.41   11.90
   2  -9  -1   45.37    4.85
   2  -9  -1   45.80    6.55
   2  -9   0   13.67    4.30
   2  -9   1    4.36    3.10
  -2   9  -1   13.75    3.03
   2  -9   2   15.29    4.98
  -2   9  -2   14.12    2.43
   2  -9   3   54.68    6.13
  -2   9  -3   55.21    4.76
   2  -9   4   10.57    4.86
  -2   9  -4    3.54    3.00
   2  -9   5    3.13    3.72
  -2   9  -5    1.41    2.24
   2  -8  -9    3.58    2.87
   2  -8  -9    3.36    2.86
   2  -8  -8   29.00    4.24
   2  -8  -8   32.52    7.39
   2  -8  -7   32.39    3.98
   2  -8  -7   27.74    4.05
   2  -8  -6   60.80    5.53
   2  -8  -6   62.46    5.25
   2  -8  -5  239.97   18.53
   2  -8  -5  244.59   14.54
   2  -8  -4  107.04    8.72
   2  -8  -4  106.63    8.12
   2  -8  -3   95.64    7.28
   2  -8  -3   95.11    6.74
   2  -8  -2   15.76    3.59
   2  -8  -2   23.98    4.59
   2  -8  -1   16.69    3.91
   2  -8  -1   19.12    5.45
   2  -8   0  181.16    9.80
   2  -8   0  180.71   13.19
   2  -8   1  165.47   11.13
  -2   8  -1  158.39    9.63
   2  -8   2   34.20    4.75
  -2   8  -2   22.95    2.94
   2  -8   3  445.43   26.11
  -2   8  -3  446.97   25.55
   2  -8   4   24.37    4.85
  -2   8  -4   23.41    2.53
   2  -8   5   74.33    6.74
  -2   8  -5   68.03    5.46
   2  -8   6    3.64    3.98
  -2   8  -6    2.49    2.45
   2  -8   7    4.50    3.50
  -2   8  -7    6.95    2.44
   2  -7 -10    9.26    3.81
   2  -7 -10    6.98    2.64
   2  -7  -9    4.10    2.70
   2  -7  -9    3.02    2.30
   2  -7  -8    2.27    2.74
   2  -7  -8    1.49    2.60
   2  -7  -7   11.63    4.40
   2  -7  -7    6.80    3.07
   2  -7  -6   19.63    5.04
   2  -7  -6   20.46    3.54
   2  -7  -5  119.64    6.64
   2  -7  -5  102.84    4.97
   2  -7  -4    9.04    2.85
   2  -7  -4    9.84    2.94
   2  -7  -3  310.44   10.49
   2  -7  -3  294.66   11.65
   2  -7  -2   85.26    5.57
   2  -7  -2   91.63    5.70
   2  -7  -1   54.04    5.35
   2  -7  -1   57.11    4.35
   2  -7   0   28.84    3.65
   2  -7   0   26.48    7.62
   2  -7   1  119.43    7.25
   2  -7   1  104.13    7.67
   2  -7   2  174.15    6.54
  -2   7  -2  177.29    6.57
   2  -7   3  228.60    9.72
  -2   7  -3  257.54    8.93
   2  -7   4    1.57    4.01
  -2   7  -4    7.76    4.57
   2  -7   5    8.70    5.75
  -2   7  -5    2.65    2.47
   2  -7   6    0.94    3.35
  -2   7  -6    0.55    2.64
   2  -7   7   16.56    5.65
  -2   7  -7   15.94    3.41
   2  -7   8   82.44    8.74
  -2   7  -8  100.61    8.85
   2  -6 -11   27.86    4.58
   2  -6 -11   16.46    4.27
   2  -6 -10   29.84    3.95
   2  -6 -10   21.80    4.21
   2  -6  -9   11.47    2.98
   2  -6  -9    7.35    2.47
   2  -6  -8   74.46    4.70
   2  -6  -8   84.66    6.55
   2  -6  -7   -0.81    3.10
   2  -6  -7    3.26    2.21
   2  -6  -6   51.46    6.11
   2  -6  -6   44.63    4.28
   2  -6  -5   61.91    5.53
   2  -6  -5   69.02    4.69
   2  -6  -4   83.06    4.54
   2  -6  -4   83.52    3.98
   2  -6  -3  412.97   13.01
   2  -6  -3  457.49   10.75
   2  -6  -2    4.46    2.74
   2  -6  -2    1.26    1.89
   2  -6  -1    0.72    2.63
   2  -6  -1    0.04    1.40
   2  -6   0   11.78    4.17
   2  -6   0   10.86    4.03
   2  -6   1   56.82    5.87
   2  -6   1   55.88    7.63
   2  -6   2  129.58    6.91
  -2   6  -2  134.14    4.92
   2  -6   3   97.68    6.35
  -2   6  -3   92.40    4.87
   2  -6   4   80.92    6.69
  -2   6  -4   90.20    5.65
   2  -6   5   10.66    5.65
  -2   6  -5    8.03    4.12
   2  -6   6  179.49   11.06
  -2   6  -6  169.42    9.02
   2  -6   7   82.69    9.57
  -2   6  -7   72.10    4.84
   2  -6   8    0.35    4.09
  -2   6  -8   -1.21    2.49
   2  -6   9    6.09    5.72
  -2   6  -9    4.20    3.39
   2  -5 -11   47.18    5.48
   2  -5 -11   51.73    6.61
   2  -5 -10    1.44    2.64
   2  -5 -10    2.69    2.66
   2  -5  -9  131.73    9.04
   2  -5  -9  158.01   10.53
   2  -5  -8  273.60   13.09
   2  -5  -8  267.78   13.15
   2  -5  -7    5.52    2.97
   2  -5  -7    9.82    3.31
   2  -5  -6  112.35    6.75
   2  -5  -6  122.10    6.98
   2  -5  -5   17.81    3.74
   2  -5  -5    5.89    2.30
   2  -5  -4   42.55    3.71
   2  -5  -4   47.07    3.89
   2  -5  -3  493.59   12.39
   2  -5  -3  492.58   10.69
   2  -5  -2  242.07   10.17
   2  -5  -2  246.39    6.83
   2  -5  -1  800.71   29.67
   2  -5  -1  730.99   27.08
   2  -5   0  395.87   15.75
   2  -5   0  341.49   13.44
   2  -5   1    3.77    3.14
   2  -5   1    3.05    2.36
   2  -5   2   67.31    6.21
   2  -5   2   56.60    5.25
   2  -5   3    3.19    3.35
  -2   5  -3   -1.44    2.06
   2  -5   4    9.97    3.70
  -2   5  -4   11.31    3.18
   2  -5   5   25.92    4.83
  -2   5  -5   12.19    3.71
   2  -5   6  338.95   19.35
  -2   5  -6  354.15   11.49
   2  -5   7    3.91    4.36
  -2   5  -7    9.86    2.32
   2  -5   8   63.96    6.39
  -2   5  -8   58.88    4.32
   2  -5   9   10.11    5.54
  -2   5  -9    1.36    2.78
   2  -5  10    2.39    4.51
  -2   5 -10   -1.21    2.99
   2  -4 -12   28.20    4.56
   2  -4 -12   19.78    3.73
   2  -4 -11    5.97    2.25
   2  -4 -11    7.02    2.94
   2  -4 -10   86.25    6.94
   2  -4 -10   75.03    5.84
   2  -4  -9   -2.03    2.41
   2  -4  -9    1.87    3.07
   2  -4  -8  171.84    6.96
   2  -4  -8  176.71    7.71
   2  -4  -7    2.68    3.41
   2  -4  -7    3.92    2.43
   2  -4  -6    5.96    3.02
   2  -4  -6    1.15    2.40
   2  -4  -5   52.51    3.45
   2  -4  -5   52.84    4.42
   2  -4  -4    1.31    1.94
   2  -4  -4    4.70    2.39
   2  -4  -3  479.33   17.90
   2  -4  -3  551.80   20.76
   2  -4  -2  301.77   13.04
   2  -4  -2  261.59    7.61
   2  -4  -1   15.00    2.64
   2  -4  -1   20.71    3.17
   2  -4   0   89.52    6.34
   2  -4   0   83.97    7.11
   2  -4   1 1165.60   28.56
   2  -4   1 1184.14   28.88
   2  -4   2   16.08    4.16
   2  -4   2   17.43    5.55
   2  -4   3  219.04   13.02
  -2   4  -3  220.35    9.12
   2  -4   4  214.84    7.77
  -2   4  -4  196.50    5.84
   2  -4   5   83.20    6.00
  -2   4  -5   94.90    5.25
   2  -4   6  282.18    9.56
  -2   4  -6  302.97    8.36
   2  -4   7   36.07    5.96
  -2   4  -7   26.60    3.11
   2  -4   8  329.60   16.50
  -2   4  -8  327.34   14.74
   2  -4   9  207.31   20.28
  -2   4  -9  211.84   13.07
   2  -4  10    2.59    5.85
  -2   4 -10    1.02    2.72
   2  -4  11   10.19    4.27
  -2   4 -11    2.48    4.24
   2  -3 -12  126.22    9.28
   2  -3 -12   94.47    7.44
   2  -3 -11    1.87    2.08
   2  -3 -11    1.93    2.88
   2  -3 -10   11.42    3.16
   2  -3 -10   11.51    3.52
   2  -3  -9  105.60    6.94
   2  -3  -9  104.33    6.73
   2  -3  -8  114.89    6.86
   2  -3  -8  108.21    6.23
   2  -3  -7  536.66   12.34
   2  -3  -7  459.57   10.71
   2  -3  -6  108.75    4.78
   2  -3  -6   86.10    3.83
   2  -3  -5   19.43    2.77
   2  -3  -5    7.60    2.31
   2  -3  -4   94.11    4.36
   2  -3  -4  105.09    5.29
   2  -3  -3  370.99    9.76
   2  -3  -3  369.70    9.95
  -2   3   3  355.71    9.32
   2  -3  -2   43.81    2.63
   2  -3  -2   38.64    2.82
  -2   3   2   38.86    2.25
  -2   3   2   32.92    1.83
   2  -3  -1 1410.01   22.18
   2  -3  -1 1480.14   23.22
  -2   3   1 1409.19   22.06
  -2   3   1 1494.66   23.30
   2  -3   0  111.34    3.63
   2  -3   0  133.83    4.30
  -2   3   0  116.63    3.35
  -2   3   0  139.40    3.80
   2  -3   1   -0.42    2.32
   2  -3   1   -1.03    1.83
  -2   3  -1    1.30    1.58
  -2   3  -1   -2.09    1.41
   2  -3   2 1758.93   42.32
   2  -3   2 1811.35   43.40
   2  -3   3    5.20    2.75
  -2   3  -3    4.52    2.12
   2  -3   4  863.01   32.20
  -2   3  -4  806.00   29.58
   2  -3   5    4.73    3.48
  -2   3  -5   -0.54    2.44
   2  -3   6  560.13   20.24
  -2   3  -6  541.36   19.00
   2  -3   7   51.78    5.25
  -2   3  -7   39.17    4.22
   2  -3   8  351.14   20.61
  -2   3  -8  321.83   10.22
   2  -3   9   12.99    5.92
  -2   3  -9    8.95    3.41
   2  -3  10    9.29    5.36
  -2   3 -10    6.19    2.69
   2  -3  11   56.32    8.42
  -2   3 -11   43.80    5.36
   2  -3  12   41.53    7.42
  -2   3 -12   28.49    4.08
   2  -2 -12    1.80    2.26
   2  -2 -12   10.15    5.16
   2  -2 -11   42.07    3.71
   2  -2 -11   39.09    5.13
   2  -2 -10   40.51    4.05
   2  -2 -10   35.38    5.30
   2  -2  -9  295.41   13.41
   2  -2  -9  319.67   15.07
   2  -2  -8   19.78    2.93
   2  -2  -8   25.82    3.53
   2  -2  -7  114.13    5.40
   2  -2  -7  102.06    5.74
   2  -2  -6    0.47    1.49
   2  -2  -6    0.66    2.38
   2  -2  -5    0.92    1.13
   2  -2  -5    0.84    1.57
   2  -2  -5    0.64    2.26
   2  -2  -4  214.92    6.01
   2  -2  -4  216.04    6.43
  -2   2   4  227.90    6.30
   2  -2  -3  339.96    6.27
   2  -2  -3  357.16    6.74
  -2   2   3  346.62    6.50
   2  -2  -2   28.49    2.41
   2  -2  -2   27.57    2.85
  -2   2   2   27.79    2.75
  -2   2   2   25.51    1.92
   2  -2  -1  103.84    3.19
   2  -2  -1  112.84    3.46
  -2   2   1  109.78    3.01
  -2   2   1  110.41    3.12
   2  -2   0  750.89   10.79
   2  -2   0  730.08   10.71
  -2   2   0  678.97    9.86
  -2   2   0  724.39   10.46
   2  -2   1 2953.18   38.77
   2  -2   1 2953.72   38.79
  -2   2  -1 2661.32   34.99
  -2   2  -1 2758.87   36.25
   2  -2   2    8.23    3.18
   2  -2   2   10.05    3.87
  -2   2  -2    5.45    1.78
  -2   2  -2   11.33    2.21
   2  -2   3  249.21    6.21
  -2   2  -3  211.83    4.93
  -2   2  -3  219.36    4.66
   2  -2   4   84.37    5.99
  -2   2  -4   96.31    6.36
   2  -2   5  102.57    5.36
  -2   2  -5  106.70    4.82
   2  -2   6  150.73    8.94
  -2   2  -6  201.36    6.74
   2  -2   7  218.75    9.69
  -2   2  -7  205.22    8.67
   2  -2   8   14.54    5.18
  -2   2  -8   10.33    2.30
   2  -2   9   46.66    7.65
  -2   2  -9   43.83    4.77
   2  -2  10   72.82    6.67
  -2   2 -10   81.91    5.80
   2  -2  11    6.36    3.91
  -2   2 -11    1.04    2.51
   2  -2  12   14.13    5.90
  -2   2 -12    5.61    2.50
   2  -1 -12   42.39    5.45
   2  -1 -12   40.28    5.90
   2  -1 -11   80.45    6.41
   2  -1 -11   87.81    7.02
   2  -1 -10    6.22    3.05
   2  -1 -10    6.85    3.18
   2  -1  -9    5.25    2.52
   2  -1  -9   -0.20    3.19
   2  -1  -8  219.33    6.44
   2  -1  -8  232.43    7.68
   2  -1  -7  294.53   10.70
   2  -1  -7  318.97   12.13
   2  -1  -6  235.83    9.45
   2  -1  -6  223.55    9.77
   2  -1  -5  573.97   14.33
   2  -1  -5  593.57   14.73
   2  -1  -5  653.78   16.60
   2  -1  -4    3.63    1.82
   2  -1  -4    1.09    1.47
   2  -1  -4    5.24    2.17
   2  -1  -3  497.83    8.28
   2  -1  -3  483.57    8.02
   2  -1  -3  557.86    9.72
  -2   1   3  514.62    8.74
   2  -1   0  504.57    7.36
   2  -1   0  531.88    8.36
  -2   1   0  466.80    6.75
  -2   1   0  502.36    7.60
   2  -1   1  683.24    9.87
   2  -1   1  711.50   10.37
  -2   1  -1  742.75   10.43
  -2   1  -1  717.68   10.34
   2  -1   2   13.27    2.23
   2  -1   2   18.71    6.17
  -2   1  -2   15.64    1.91
  -2   1  -2   18.37    5.35
   2  -1   3  414.35    7.33
  -2   1  -3  380.32    6.15
   2  -1   4  110.45    7.72
  -2   1  -4  115.35    3.79
   2  -1   5  253.46    8.27
  -2   1  -5  270.33    7.82
   2  -1   6  500.22   19.54
  -2   1  -6  467.33   17.59
   2  -1   7   94.73    5.77
  -2   1  -7  109.41    4.87
   2  -1   8  319.13    9.72
  -2   1  -8  284.24    7.56
   2  -1   9  190.37    9.56
  -2   1  -9  184.09    7.77
   2  -1  10    1.99    3.87
  -2   1 -10    1.31    2.86
   2  -1  11    7.28    5.38
  -2   1 -11    9.45    3.61
   2  -1  12   18.28   10.76
  -2   1 -12   17.55    4.14
   2  -1  13    3.98    4.62
  -2   1 -13    5.59    3.11
   2   0 -12    7.23    4.46
   2   0 -12    5.78    2.91
   2   0 -11   14.42    3.57
  -2   0  11    8.47    3.84
   2   0 -10   33.17    4.76
  -2   0  10   37.70    7.91
   2   0  -9  112.22    9.08
  -2   0   9  106.20   10.86
   2   0  -8  396.00   10.48
  -2   0   8  367.85    9.52
   2   0  -7  277.53   11.05
  -2   0   7  276.12   10.42
   2   0  -6  121.59    6.46
   2   0  -6  108.88    5.72
  -2   0   6  118.70    9.69
   2   0  -5    7.01    2.17
   2   0  -5    8.32    1.51
  -2   0   5   10.80    1.88
   2   0  -4  251.81    5.85
   2   0  -4  234.45    4.64
  -2   0   4  222.84    4.97
   2   0  -3 2262.79   34.31
   2   0  -3 2197.51   33.29
   2   0  -3 2372.97  131.11
  -2   0   3 2269.63  125.39
   2   0  -2 1392.51   18.20
   2   0  -2 1341.66   17.51
   2   0  -2 1506.28   20.16
  -2   0   2 1543.37   20.66
  -2   0   111774.39  176.00
   2   0   0 4804.25   72.16
  -2   0   0 4684.16   60.47
   2   0   1   39.61    2.11
   2   0   1   45.95    3.17
  -2   0  -1   38.79    1.70
  -2   0  -1   37.89    1.83
   2   0   2    1.12    1.91
   2   0   2    2.91    1.59
  -2   0  -2    3.54    1.65
  -2   0  -2    1.77    2.23
   2   0   3  610.98    9.60
  -2   0  -3  578.08    8.78
  -2   0  -3  598.43    8.65
  -2   0  -3  586.40    8.60
   2   0   4    2.00    2.39
   2   0   4    4.19    1.24
  -2   0  -4    1.66    1.61
  -2   0  -4    3.82    1.88
   2   0   5  192.50    7.34
  -2   0  -5  188.26    5.75
   2   0   6    3.39    4.18
  -2   0  -6    2.03    1.96
   2   0   7  274.42    9.25
  -2   0  -7  280.04    7.13
   2   0   8   77.94    6.41
  -2   0  -8   65.25    4.63
   2   0   9   99.74    8.95
  -2   0  -9  101.84    6.24
   2   0  10   10.47    4.40
  -2   0 -10    9.23    3.03
   2   0  11    5.48    2.53
  -2   0 -11    4.02    4.05
   2   0  12   -0.78    2.97
  -2   0 -12    5.13    3.41
   2   0  13    3.59    3.81
  -2   0 -13    0.97    3.20
   2   1 -12   -3.98    2.73
  -2  -1  12   -1.93    2.28
   2   1 -11    2.49    2.44
  -2  -1  11   -0.46    2.93
   2   1 -10   12.53    3.93
  -2  -1  10    5.51    2.28
   2   1  -9    5.07    3.56
  -2  -1   9    3.83    1.99
   2   1  -8   20.61    3.15
  -2  -1   8   20.26    3.94
   2   1  -7   31.30    3.93
  -2  -1   7   29.99    6.51
   2   1  -6  199.84    6.49
  -2  -1   6  188.22    5.30
   2   1  -5   21.45    3.14
   2   1  -5   16.88    1.99
  -2  -1   5   18.02    4.40
   2   1  -4   89.44    5.99
   2   1  -4   78.21    4.78
  -2  -1   4   71.74    4.66
   2   1  -3  121.26    3.66
   2   1  -3  115.38    2.65
  -2  -1   3  109.69    3.03
  -2  -1   3  124.66    3.23
   2   1  -2  329.11    5.49
   2   1  -2  302.95    4.38
  -2  -1   2  303.23    4.72
  -2  -1   2  328.48    5.25
   2   1  -1    1.93    1.81
   2   1  -1    1.15    0.34
  -2  -1   1    0.42    0.42
  -2  -1   1    0.08    1.33
   2   1   0 2078.07   27.19
  -2  -1   0 2106.49   27.11
  -2  -1   0 2105.77   27.11
  -2  -1   0 2048.76   26.74
   2   1   1   63.72    4.18
   2   1   1   55.03    1.99
  -2  -1  -1   57.65    2.07
  -2  -1  -1   53.04    1.58
   2   1   2 1036.48   14.32
   2   1   2 1155.42   15.55
  -2  -1  -2 1095.82   14.83
  -2  -1  -2 1121.39   14.92
   2   1   3   92.49    7.34
  -2  -1  -3   69.07    2.91
  -2  -1  -3   85.83    2.30
  -2  -1  -3   75.43    2.13
   2   1   4  919.73   15.28
   2   1   4  906.94   14.20
  -2  -1  -4  846.08   13.44
  -2  -1  -4  871.14   14.37
   2   1   5  152.02   10.58
   2   1   5  137.35    7.95
  -2  -1  -5  142.56    8.46
   2   1   6   53.03    4.97
  -2  -1  -6   48.81    3.97
   2   1   7   72.83   11.07
  -2  -1  -7   90.65    4.16
   2   1   8  231.92   17.05
  -2  -1  -8  210.74    8.39
   2   1   9   74.13    8.95
  -2  -1  -9   71.13    5.29
   2   1  10  171.86   13.76
  -2  -1 -10  177.99    8.97
   2   1  11  116.42   16.94
  -2  -1 -11  138.70    9.46
   2   1  12   30.29   10.13
  -2  -1 -12   35.25    5.20
   2   1  13    1.36    2.76
  -2  -1 -13    8.53    4.22
   2   2 -12    5.06    3.40
  -2  -2  12    2.28    1.96
   2   2 -11   32.48    4.38
  -2  -2  11   33.14   10.30
   2   2 -10   96.02    7.80
  -2  -2  10   79.75   10.81
   2   2  -9   86.75    5.52
  -2  -2   9   68.96   11.07
   2   2  -8   -0.97    2.20
  -2  -2   8    2.46    2.22
   2   2  -7   58.87    4.68
  -2  -2   7   51.09    4.50
   2   2  -6  772.58   15.13
  -2  -2   6  750.35   14.74
   2   2  -5 1005.71   36.63
   2   2  -5  931.10   33.86
  -2  -2   5  948.55   34.61
   2   2  -4  178.38    5.44
   2   2  -4  171.08    4.86
  -2  -2   4  176.89    7.29
   2   2  -3    2.36    1.77
   2   2  -3    1.31    1.18
  -2  -2   3    2.95    1.98
  -2  -2   3    1.61    1.35
   2   2  -2  299.28    5.15
   2   2  -2  292.57    4.58
  -2  -2   2  290.23    4.95
  -2  -2   2  321.97    5.16
   2   2  -1  201.63    3.76
   2   2  -1  191.48    3.16
  -2  -2   1  183.74    3.40
  -2  -2   1  201.60    3.33
   2   2   0   27.46    1.62
   2   2   0   26.10    1.29
  -2  -2   0   22.91    1.64
  -2  -2   0   21.68    0.92
   2   2   1   51.92    2.74
   2   2   1   60.10    2.30
  -2  -2  -1   49.15    2.29
  -2  -2  -1   47.75    1.49
  -2  -2  -2  630.20    9.17
  -2  -2  -2  648.63    8.84
  -2  -2  -2  652.19    8.83
   2   2   3  942.84   12.67
  -2  -2  -3  940.64   12.59
  -2  -2  -3  932.40   13.31
   2   2   4  524.45    9.76
   2   2   4  532.17    8.56
  -2  -2  -4  507.71    8.57
  -2  -2  -4  481.34    8.60
   2   2   5  209.90    6.94
   2   2   5  190.11    5.18
  -2  -2  -5  177.02    5.12
   2   2   6    1.01    1.49
  -2  -2  -6    0.50    1.96
   2   2   7    2.30    1.86
  -2  -2  -7    0.85    2.25
   2   2   8    5.44    4.01
  -2  -2  -8    5.28    2.32
   2   2   9  267.73   15.49
  -2  -2  -9  283.81   13.17
   2   2  10   18.48    7.33
  -2  -2 -10   12.52    3.67
   2   2  11  108.31   12.52
  -2  -2 -11  109.83    8.11
   2   2  12  213.04   13.59
  -2  -2 -12  209.08   12.55
   2   2  13   47.16   20.72
  -2  -2 -13   54.06    6.50
   2   3 -11   31.58    4.67
  -2  -3  11   30.97   11.64
   2   3 -10   71.35    6.66
  -2  -3  10   80.72    6.72
   2   3  -9    8.67    2.55
  -2  -3   9    7.06    3.26
   2   3  -8  267.48    9.17
  -2  -3   8  244.53    8.50
   2   3  -7  194.03    6.79
  -2  -3   7  178.26    9.79
   2   3  -6  401.77   14.22
  -2  -3   6  373.87   13.57
   2   3  -5   77.92    3.08
  -2  -3   5   81.24    6.29
   2   3  -4    4.19    2.23
   2   3  -4    1.52    1.02
  -2  -3   4    0.67    1.58
   2   3  -3  467.14   11.69
   2   3  -3  445.45   11.12
  -2  -3   3  478.08   12.19
  -2  -3   3  467.86   11.56
   2   3  -2   17.44    1.24
   2   3  -2   15.32    1.44
  -2  -3   2   17.49    2.42
  -2  -3   2   17.18    1.48
   2   3  -1  822.13   12.81
   2   3  -1  770.20   12.27
  -2  -3   1  773.62   12.40
  -2  -3   1  793.79   12.28
   2   3   0    3.04    0.90
   2   3   0    3.35    1.22
  -2  -3   0    2.06    1.57
  -2  -3   0    3.99    0.71
   2   3   1  663.33    9.47
  -2  -3  -1  701.05   10.10
  -2  -3  -1  605.22    7.88
   2   3   2    3.25    1.62
  -2  -3  -2    9.64    2.41
  -2  -3  -2    6.27    1.43
  -2  -3  -2    9.49    1.12
   2   3   3 1358.78   20.59
  -2  -3  -3 1381.80   21.71
  -2  -3  -3 1452.78   22.00
  -2  -3  -3 1348.87   21.41
   2   3   4  142.50    2.82
  -2  -3  -4  123.94    2.81
  -2  -3  -4  142.82    4.97
   2   3   5    0.41    0.88
  -2  -3  -5    3.08    1.90
  -2  -3  -5    3.39    2.45
  -2  -3  -6  214.23   11.32
  -2  -3  -6  194.20    7.93
  -2  -3  -7  451.40   16.86
  -2  -3  -7  531.74   10.97
  -2  -3  -8    3.52    3.36
  -2  -3  -8    3.43    2.13
  -2  -3  -9  159.19    8.94
  -2  -3  -9  178.84    8.83
  -2  -3 -10  101.69    6.49
  -2  -3 -10  108.82    6.02
  -2  -3 -11  570.25   33.59
  -2  -3 -11  601.59   34.24
  -2  -3 -12    4.96    3.84
  -2  -3 -12   11.93    3.65
  -2  -3 -13    4.89    4.06
  -2  -3 -13    5.23    3.08
   2   4 -11    1.88    2.27
  -2  -4  11    6.95    3.44
   2   4 -10  145.23    9.67
  -2  -4  10  149.06   10.95
   2   4  -9   -0.50    2.52
  -2  -4   9    1.61    2.47
   2   4  -8   46.45    5.15
  -2  -4   8   43.64    4.36
   2   4  -7    3.51    2.63
  -2  -4   7    3.91    3.27
   2   4  -6    6.51    2.04
  -2  -4   6    4.12    2.26
   2   4  -5   93.12    4.56
  -2  -4   5   85.19    4.72
   2   4  -4  223.10    8.73
  -2  -4   4  218.11    8.94
   2   4  -3  496.96   18.31
   2   4  -3  477.27   17.66
  -2  -4   3  478.67   17.98
  -2  -4   3  494.96   18.13
   2   4  -2  178.86    4.87
   2   4  -2  170.42    4.88
  -2  -4   2  196.49    9.00
  -2  -4   2  183.01    4.91
   2   4  -1  189.83    5.01
   2   4  -1  177.62    5.02
  -2  -4   1  183.95    5.76
  -2  -4   1  191.88    4.91
   2   4   0  902.06   14.35
  -2  -4   0  953.26   15.36
  -2  -4   0  877.83   13.31
   2   4   1   14.16    1.77
  -2  -4  -1   21.32    2.87
   2   4   2    4.18    1.36
  -2  -4  -2    1.13    1.75
   2   4   3   68.38    3.94
  -2  -4  -3   57.67    3.43
  -2  -4  -3   60.92    4.49
   2   4   4    5.52    1.05
  -2  -4  -4    6.57    1.27
  -2  -4  -4    4.85    2.49
   2   4   5  745.65   26.97
  -2  -4  -5  707.19   25.70
  -2  -4  -5  733.75   27.28
   2   4   6 1222.02   44.07
  -2  -4  -6 1156.54   41.87
  -2  -4  -6 1288.23   10.50
  -2  -4  -7   94.84    5.72
  -2  -4  -7  101.92    4.76
  -2  -4  -8   31.83    5.32
  -2  -4  -8   21.19    2.91
  -2  -4  -9  308.10   10.46
  -2  -4  -9  346.57   10.54
  -2  -4 -10  132.47    7.13
  -2  -4 -10  136.09    6.34
  -2  -4 -11   37.09    4.47
  -2  -4 -11   45.72    3.54
  -2  -4 -12   50.39    6.03
  -2  -4 -12   61.26    4.95
  -2  -4 -13   59.92    6.36
  -2  -4 -13   63.41    6.20
   2   5 -10   29.49    3.79
  -2  -5  10   29.63    4.84
   2   5  -9   66.71    5.37
  -2  -5   9   85.55    6.84
   2   5  -8   84.04    6.55
  -2  -5   8   75.39    4.59
   2   5  -7  191.95    9.46
  -2  -5   7  185.87   12.23
   2   5  -6  284.02   12.71
  -2  -5   6  259.95   11.93
   2   5  -5  952.71   19.63
  -2  -5   5  931.43   20.00
   2   5  -4   57.56    3.45
  -2  -5   4   52.77    3.66
   2   5  -3  206.01    4.72
  -2  -5   3  171.70    5.30
  -2  -5   3  189.59    4.32
   2   5  -2    3.52    1.18
  -2  -5   2    7.65    2.33
  -2  -5   2    2.60    1.11
   2   5  -1   17.34    1.51
  -2  -5   1   12.82    3.69
  -2  -5   1   12.21    1.07
   2   5   0  289.12    7.09
  -2  -5   0  320.38    9.36
  -2  -5  -1   69.57    5.02
  -2  -5  -2  536.46   13.91
   2   5   3  305.07   11.01
  -2  -5  -3  348.89   13.49
   2   5   4  322.55   11.74
  -2  -5  -4  289.05   10.59
  -2  -5  -4  351.49   14.01
   2   5   5   64.18    2.00
  -2  -5  -5   59.63    3.23
  -2  -5  -5   60.67    5.37
   2   5   6   16.52    1.16
  -2  -5  -6   19.20    2.12
  -2  -5  -6   16.62    4.68
  -2  -5  -7    7.79    2.98
  -2  -5  -7   10.03    2.39
  -2  -5  -8    4.92    3.24
  -2  -5  -8    9.25    2.82
  -2  -5  -9  298.47   14.37
  -2  -5  -9  325.99   14.45
  -2  -5 -10   10.56    3.27
  -2  -5 -10   11.41    2.72
  -2  -5 -11  267.01   15.82
  -2  -5 -11  291.49   16.48
  -2  -5 -12   20.67    5.05
  -2  -5 -12   23.00    3.22
   2   6  -9    6.40    3.05
  -2  -6   9    8.19    2.56
   2   6  -8   32.78    3.50
  -2  -6   8   22.20    8.48
   2   6  -7   -0.51    2.15
  -2  -6   7    4.38    2.61
   2   6  -6   92.02    4.55
  -2  -6   6  106.14    5.69
   2   6  -5 1319.87   35.38
  -2  -6   5 1297.88   35.48
   2   6  -4    5.93    1.76
  -2  -6   4    5.08    2.34
   2   6  -3   57.28    5.39
  -2  -6   3   51.73    4.47
   2   6  -2  141.06    5.19
  -2  -6   2  136.58    6.71
  -2  -6   2  121.77    4.49
   2   6  -1  230.94    4.72
   2   6  -1  211.67    4.60
  -2  -6   1  236.89    7.94
   2   6   0  157.23    3.24
  -2  -6   0  137.44    5.46
  -2  -6  -1  234.73   10.09
  -2  -6  -2   69.57    4.96
  -2  -6  -3   18.34    4.11
   2   6   4   29.39    1.32
  -2  -6  -4   25.51    1.28
  -2  -6  -4   26.49    3.90
  -2  -6  -5   60.15    4.56
  -2  -6  -5   53.29    2.44
   2   6   6  239.01    5.21
  -2  -6  -6  217.96    5.41
  -2  -6  -6  247.89    7.89
  -2  -6  -7   58.57    5.37
  -2  -6  -7   55.52    4.66
  -2  -6  -8    8.14    3.84
  -2  -6  -8   30.44    4.01
  -2  -6  -9    1.72    3.54
  -2  -6  -9    7.00    2.10
  -2  -6 -10  220.91   14.31
  -2  -6 -10  188.67   13.12
  -2  -6 -11    3.51    3.66
  -2  -6 -11   -0.54    2.29
  -2  -6 -12   22.44    4.39
  -2  -6 -12   25.63    4.04
  -2  -7   9    7.05    4.30
   2   7  -8   12.68    2.92
  -2  -7   8   10.42    2.73
   2   7  -7   -0.38    1.66
  -2  -7   7    3.38    2.53
   2   7  -6  312.83   18.06
  -2  -7   6  316.62   19.12
   2   7  -5  173.73    8.18
  -2  -7   5  178.53    9.69
   2   7  -4  195.38    6.10
  -2  -7   4  201.05    9.28
   2   7  -3   59.26    3.79
  -2  -7   3   54.71   12.10
   2   7  -2    2.33    0.92
   2   7  -2    1.35    0.70
  -2  -7   2    3.08    3.64
   2   7  -1  146.12    3.77
   2   7  -1  135.48    3.59
  -2  -7   1  134.69    5.44
   2   7   0   49.02    1.02
  -2  -7   0   51.70    4.92
  -2  -7  -1  232.83   15.41
  -2  -7  -2    1.71    2.52
  -2  -7  -3  174.84    8.41
   2   7   4   74.01    1.67
  -2  -7  -4   73.34    1.78
  -2  -7  -4   81.92    4.62
   2   7   5   41.06    2.17
  -2  -7  -5   34.52    2.13
  -2  -7  -5   37.19    4.37
   2   7   6   18.29    0.94
  -2  -7  -6   23.89    1.81
  -2  -7  -6   23.37    4.70
  -2  -7  -7  243.87    9.85
  -2  -7  -7  224.20    6.98
  -2  -7  -8   61.79    5.49
  -2  -7  -8   53.32    3.18
  -2  -7  -9   45.58    4.76
  -2  -7  -9   41.86    3.34
  -2  -7 -10  179.54   10.66
  -2  -7 -11    6.78    3.05
  -2  -7 -11    0.40    1.64
   2   8  -7    1.78    2.80
  -2  -8   7    3.73    2.45
  -2  -8   6   18.38    4.41
   2   8  -5  109.55    7.16
  -2  -8   5   98.44    8.18
   2   8  -4  373.08   20.99
  -2  -8   4  357.40   21.28
   2   8  -3  152.22    5.76
  -2  -8   3  133.65    6.68
   2   8  -2    3.71    1.26
  -2  -8   2    2.24    2.91
   2   8  -1    4.52    1.14
  -2  -8   1    7.59    4.24
   2   8   0  373.00    9.96
   2   8   0  353.91    9.50
  -2  -8   0  408.63   13.24
  -2  -8  -1    7.01    2.60
  -2  -8  -2  228.71   16.24
  -2  -8  -3  251.32   11.88
  -2  -8  -4   13.62    4.50
  -2  -8  -5  158.78   12.72
  -2  -8  -6   23.41    5.60
  -2  -8  -7  170.94   12.10
  -2  -8  -8  487.39   28.31
  -2  -8  -9    2.12    3.22
  -2  -8  -9    5.49    1.96
  -2  -8 -10   53.22    6.67
  -2  -8 -10   34.57    6.92
  -2  -8 -11    2.84    3.15
   2   9  -6    2.01    1.43
  -2  -9   6    0.18    2.73
   2   9  -5    5.71    1.96
  -2  -9   5    6.35    3.05
   2   9  -4   14.74    1.82
  -2  -9   4   14.12    3.93
   2   9  -3    1.07    0.95
  -2  -9   3    8.61    4.08
  -2  -9   2    7.09    3.14
  -2  -9   1   47.10    5.13
  -2  -9   0  274.72   16.87
  -2  -9  -1   69.19    5.38
  -2  -9  -2   27.46    4.11
  -2  -9  -3   96.88    7.73
  -2  -9  -4    0.45    3.08
  -2  -9  -5   -1.60    3.56
  -2  -9  -6   25.24    5.31
  -2  -9  -7    5.07    3.40
  -2  -9  -8   90.22    7.42
  -2  -9  -9   22.53    4.78
  -2 -10   4   19.69    5.00
  -2 -10   3  122.84   10.63
  -2 -10   2   76.19    7.48
  -2 -10   1    8.75    3.06
  -2 -10   0    3.33    2.95
  -2 -10  -1    5.58    2.79
  -2 -10  -2    9.45    4.12
  -2 -10  -3    0.09    2.95
  -2 -10  -4   16.48    3.51
  -2 -10  -5  115.91    9.24
  -2 -10  -6  134.03   16.09
  -2 -10  -7   16.67    8.78
  -2 -10  -8    8.53    5.14
  -2 -11   1  102.05    8.54
  -2 -11   0    3.91    3.14
  -2 -11  -1   16.65    5.42
  -2 -11  -2   56.65    7.21
  -2 -11  -3    7.11    4.88
  -2 -11  -4   36.82    8.92
  -2 -11  -5    1.79    3.61
   3 -10  -2  168.99   11.95
   3 -10  -2  147.73   11.49
   3 -10  -1    4.96    5.03
   3 -10  -1    4.25    2.01
   3 -10   0   -1.02    3.34
   3  -9  -6  121.36    9.19
   3  -9  -6  121.34    8.59
   3  -9  -5    3.10    2.75
   3  -9  -5    2.76    2.37
   3  -9  -4   27.69    3.79
   3  -9  -4   36.52    5.58
   3  -9  -3    2.27    2.85
   3  -9  -3    3.10    2.13
   3  -9  -2   34.21    5.32
   3  -9  -2   37.47    6.49
   3  -9  -1    9.62    3.46
   3  -9  -1    1.82    2.14
   3  -9   0 1025.63   13.72
   3  -9   0  946.40   53.05
   3  -9   1    5.16    5.43
  -3   9  -1    0.97    1.69
   3  -9   2   72.26    8.48
  -3   9  -2   76.71    6.48
   3  -9   3   42.32    6.16
  -3   9  -3   32.90    6.95
   3  -9   4   10.75    3.53
  -3   9  -4    4.88    2.47
   3  -8  -8   17.76    3.42
   3  -8  -8   17.04    3.73
   3  -8  -7  112.91    9.66
   3  -8  -7   86.51    7.29
   3  -8  -6   14.50    5.03
   3  -8  -6   15.77    3.23
   3  -8  -5   52.23    4.94
   3  -8  -5   53.03    4.72
   3  -8  -4    1.01    2.76
   3  -8  -4    0.45    2.53
   3  -8  -3    6.60    2.86
   3  -8  -3    5.60    2.44
   3  -8  -2    1.38    2.93
   3  -8  -2    0.36    1.35
   3  -8  -1  100.56    7.40
   3  -8  -1   95.14    9.81
   3  -8   0  404.36   23.69
   3  -8   0  350.70   20.40
   3  -8   1  102.49    8.05
   3  -8   1  110.60   10.59
   3  -8   2   63.36    6.01
  -3   8  -2   59.13    3.12
   3  -8   3   36.64    5.10
  -3   8  -3   41.06    3.40
   3  -8   4   41.43    5.45
  -3   8  -4   28.01    2.85
   3  -8   5    4.42    4.50
  -3   8  -5    4.74    2.11
   3  -8   6    6.56    4.97
  -3   8  -6   -2.96    2.11
   3  -7  -9   12.48    4.31
   3  -7  -9   13.71    3.57
   3  -7  -8    3.13    2.34
   3  -7  -8   12.53    3.62
   3  -7  -7   34.67    3.59
   3  -7  -7   30.64    3.40
   3  -7  -6    9.21    3.56
   3  -7  -6    4.99    2.43
   3  -7  -5   71.72    8.88
   3  -7  -5   75.68    4.50
   3  -7  -4    6.11    4.31
   3  -7  -4    5.34    3.05
   3  -7  -3   27.73    5.03
   3  -7  -3   38.03    3.25
   3  -7  -2   36.27    4.78
   3  -7  -2   41.83    5.82
   3  -7  -1   89.38    8.17
   3  -7  -1   84.87    8.26
   3  -7   0   -1.14    2.58
   3  -7   0    4.23    1.58
   3  -7   1   78.81    5.52
   3  -7   1   93.99    9.38
   3  -7   2   80.25    5.71
   3  -7   3    4.26    3.03
  -3   7  -3    1.60    2.38
   3  -7   4   41.95    5.23
  -3   7  -4   44.52    3.64
   3  -7   5   20.91    4.92
  -3   7  -5   14.87    4.07
   3  -7   6    7.95    3.35
  -3   7  -6   12.25    3.37
   3  -7   7    6.90    3.44
  -3   7  -7   15.38    4.40
   3  -7   8   30.72    7.07
  -3   7  -8   25.62    4.28
   3  -6 -10   -1.34    2.23
   3  -6 -10    3.45    3.47
   3  -6  -9   14.36    2.91
   3  -6  -9   18.37    5.16
   3  -6  -8   69.17    5.72
   3  -6  -8   74.06    6.26
   3  -6  -7  144.75   13.59
   3  -6  -7  160.64   10.74
   3  -6  -6   69.50    3.80
   3  -6  -6   70.67    4.04
   3  -6  -5  168.78   10.35
   3  -6  -5  168.65    8.71
   3  -6  -4   16.76    4.00
   3  -6  -4   25.98    3.88
   3  -6  -3   64.27    5.65
   3  -6  -3   69.18    4.34
   3  -6  -2  192.82    9.54
   3  -6  -2  224.81   10.64
   3  -6  -1  355.83    9.61
   3  -6  -1  402.76    9.87
   3  -6   0   -2.65    2.69
   3  -6   0    2.66    1.09
   3  -6   1   38.06    3.94
   3  -6   1   47.65    7.31
   3  -6   2  246.68   15.15
   3  -6   2  237.12   14.06
   3  -6   3  184.79    8.03
  -3   6  -3  165.49   12.23
   3  -6   4  476.12   14.95
  -3   6  -4  481.23   14.89
   3  -6   5   42.30    5.35
  -3   6  -5   40.89    5.09
   3  -6   6    4.92    3.74
  -3   6  -6    0.96    2.74
   3  -6   7    1.02    3.15
  -3   6  -7   -1.69    2.61
   3  -6   8    3.77    3.36
  -3   6  -8    5.17    2.58
   3  -6   9   19.05    6.60
  -3   6  -9   23.87    3.90
   3  -5 -10  151.57   11.93
   3  -5 -10  114.84   10.03
   3  -5  -9  223.65   12.93
   3  -5  -9  255.87   15.52
   3  -5  -8   14.24    3.00
   3  -5  -8   18.73    4.31
   3  -5  -7   20.69    3.29
   3  -5  -7    8.34    3.26
   3  -5  -6   38.74    4.67
   3  -5  -6   46.76    5.27
   3  -5  -5   -0.06    2.37
   3  -5  -5    3.04    2.37
   3  -5  -4   37.05    4.30
   3  -5  -4   37.27    5.41
   3  -5  -3   23.54    4.69
   3  -5  -3   20.85    3.61
   3  -5  -2  353.53   12.71
   3  -5  -2  419.07   15.41
   3  -5  -1    3.43    2.19
   3  -5  -1    6.79    2.62
   3  -5   0   38.51    3.37
   3  -5   0   48.55    6.09
   3  -5   1    1.10    2.57
   3  -5   1    0.66    2.22
   3  -5   2  153.49    7.87
   3  -5   2  125.10   11.33
   3  -5   3  124.24    7.66
  -3   5  -3  118.04    5.37
   3  -5   4  141.54    6.60
  -3   5  -4  128.00    5.25
   3  -5   5   11.68    3.29
  -3   5  -5   11.82    3.08
   3  -5   6  390.85   18.42
  -3   5  -6  361.17   16.06
   3  -5   7    2.64    3.06
  -3   5  -7    5.09    2.46
   3  -5   8  112.56    9.07
  -3   5  -8  125.35    9.42
   3  -5   9   23.89    5.34
  -3   5  -9   21.59    4.40
   3  -5  10   12.22    4.22
  -3   5 -10   13.72    4.70
   3  -4 -11   18.66    3.65
   3  -4 -11   11.26    3.92
   3  -4 -10   18.32    3.04
   3  -4 -10   24.28    4.05
   3  -4  -9   -0.38    2.02
   3  -4  -9    2.74    2.80
   3  -4  -8   -0.44    2.09
   3  -4  -8    4.84    2.99
   3  -4  -7   36.70    4.32
   3  -4  -7   38.77    5.23
   3  -4  -6    5.81    2.03
   3  -4  -6   15.15    3.54
   3  -4  -5   39.71    3.34
   3  -4  -5   54.53    4.88
   3  -4  -4   28.87    2.82
   3  -4  -4   18.52    3.80
   3  -4  -3   54.82    3.17
   3  -4  -3   55.27    3.81
   3  -4  -2   63.51    3.65
   3  -4  -2   57.66    4.00
   3  -4  -1  124.18    6.02
   3  -4  -1  111.31    5.53
   3  -4   0    6.16    2.08
   3  -4   0   -1.54    2.60
   3  -4   1  237.90    9.88
   3  -4   1  254.82   10.64
   3  -4   2  116.95    6.22
   3  -4   2   84.78    6.78
   3  -4   3   64.69    6.04
   3  -4   3   62.50    5.37
   3  -4   4   16.98    3.61
  -3   4  -4   17.15    3.59
   3  -4   5   -1.41    3.33
  -3   4  -5    2.40    2.31
   3  -4   6 1132.63   78.54
  -3   4  -6 1124.53   46.44
   3  -4   7  417.91   14.12
  -3   4  -7  443.30   13.29
   3  -4   8  427.50   25.42
  -3   4  -8  413.50   23.71
   3  -4   9   40.36    5.40
  -3   4  -9   30.31    3.99
   3  -4  10  102.48    9.13
  -3   4 -10  131.48    9.98
   3  -4  11   -1.19    3.84
  -3   4 -11    1.55    2.69
   3  -3 -11    5.28    2.17
   3  -3 -11    5.55    3.50
   3  -3 -10    2.68    1.92
   3  -3 -10   10.47    5.22
   3  -3  -9  106.05    7.36
   3  -3  -9  119.40    8.94
   3  -3  -8   27.48    2.64
   3  -3  -8   23.12    4.17
   3  -3  -7   -2.15    1.73
   3  -3  -7   -3.09    2.35
   3  -3  -6    8.74    2.20
   3  -3  -6   11.41    2.53
   3  -3  -5   20.53    1.91
   3  -3  -5   25.41    3.24
   3  -3  -4  142.00    5.44
   3  -3  -4  162.98    5.83
   3  -3  -3  344.06   13.06
   3  -3  -3  304.14   12.18
   3  -3  -2  125.21    6.48
   3  -3  -2  118.35    6.27
  -3   3   2  102.79    4.10
   3  -3  -1  134.38    8.20
   3  -3  -1  143.28    8.96
  -3   3   1  131.07    7.80
   3  -3   0  614.71   15.53
   3  -3   0  566.02   14.76
   3  -3   1  771.01   19.17
   3  -3   1  804.00   20.03
   3  -3   2  227.38   11.89
   3  -3   2  254.60   10.37
   3  -3   3   26.71    3.90
   3  -3   3   26.79    6.38
   3  -3   4  400.26   10.26
  -3   3  -4  376.26    9.08
   3  -3   5   17.60    3.84
  -3   3  -5   11.41    2.77
   3  -3   6   76.23    7.78
  -3   3  -6   84.60    5.34
   3  -3   7    7.49    3.77
  -3   3  -7   10.68    3.38
   3  -3   8   65.64    6.14
  -3   3  -8   61.20    4.54
   3  -3   9   92.93    8.03
  -3   3  -9   93.92    7.76
   3  -3  10   77.71    7.08
  -3   3 -10   87.45    6.76
   3  -3  11    5.18    3.85
  -3   3 -11    7.07    2.69
   3  -2 -11  163.20   12.94
   3  -2 -11  163.43   13.53
   3  -2 -10   90.69    7.49
   3  -2 -10   73.02    6.31
   3  -2  -9    5.04    2.67
   3  -2  -9   -0.25    3.17
   3  -2  -8    1.24    1.73
   3  -2  -8   -0.10    3.04
   3  -2  -7  129.57    4.54
   3  -2  -7  135.91    5.64
   3  -2  -6    4.55    1.29
   3  -2  -6    2.95    2.60
   3  -2  -5 1060.30   20.97
   3  -2  -5 1081.68   19.96
   3  -2  -5 1231.75   23.56
   3  -2  -4 1775.44   63.98
   3  -2  -4 1955.63   63.24
  -3   2   4 1707.26   61.61
   3  -2  -3  168.19    6.17
   3  -2  -3  194.38    6.74
  -3   2   3  159.18    4.58
   3  -2  -2  186.82    7.03
   3  -2  -2  172.56    5.68
  -3   2   2  162.31    4.65
   3  -2  -1  387.29   10.46
  -3   2   1  362.69    9.35
   3  -2   0   83.46    3.48
   3  -2   0   78.16    3.42
  -3   2   0   80.51    2.81
   3  -2   1   29.45    5.65
   3  -2   1   27.53    4.07
  -3   2  -1   28.81    2.04
   3  -2   2   24.49    3.42
   3  -2   2   27.62    7.43
  -3   2  -2   20.10    1.92
   3  -2   3 1028.79   25.50
   3  -2   3 1013.43   24.93
   3  -2   4   76.13    4.75
  -3   2  -4   87.82    5.01
   3  -2   5   65.25    5.34
  -3   2  -5   52.00    4.03
   3  -2   6    1.88    3.93
  -3   2  -6    2.17    2.79
   3  -2   7  336.82   10.13
  -3   2  -7  342.65    9.53
   3  -2   8   41.49    4.95
  -3   2  -8   31.98    3.77
   3  -2   9   67.20    6.31
  -3   2  -9   82.45    6.20
   3  -2  10   66.04    5.58
  -3   2 -10   46.91    4.10
   3  -2  11   -0.78    3.67
  -3   2 -11    2.79    2.59
   3  -2  12  165.13   12.28
  -3   2 -12  126.74    9.02
   3  -1 -12    2.39    2.36
   3  -1 -12    1.80    3.16
   3  -1 -11   58.61    5.15
   3  -1 -11   59.42    5.51
   3  -1 -10    1.52    1.88
   3  -1 -10    1.69    3.55
   3  -1  -9  543.26   30.58
   3  -1  -9  596.76    9.20
   3  -1  -8    6.08    2.13
   3  -1  -8   14.11    4.24
   3  -1  -7   44.36    3.12
   3  -1  -7   44.82    4.83
   3  -1  -6  192.96    7.05
   3  -1  -6  214.69    9.33
   3  -1  -5   66.88    5.76
   3  -1  -5   74.82    3.41
   3  -1  -5   79.52    5.41
   3  -1  -4 2341.95   75.08
   3  -1  -4 2100.34   67.30
   3  -1  -4 2438.75   78.45
   3  -1  -3 5124.08  153.47
   3  -1  -3 5565.46  167.02
  -3   1   3 5116.02  153.30
   3  -1  -2   67.27    2.70
   3  -1  -2   58.00    3.62
  -3   1   2   56.49    1.99
   3  -1  -1  370.53    6.26
   3  -1  -1  345.26    6.72
  -3   1   1  361.44    6.18
  -3   1   1  361.79    6.97
   3  -1   0  165.70    3.75
   3  -1   0  174.29    4.82
  -3   1   0  171.96    3.54
  -3   1   0  151.03    3.94
   3  -1   1  188.73    4.63
   3  -1   1  168.20    4.78
  -3   1  -1  175.49    3.91
  -3   1  -1  150.99    3.70
   3  -1   2   60.28    3.39
   3  -1   2   67.46    5.81
  -3   1  -2   49.47    5.03
  -3   1  -2   57.84    2.77
   3  -1   3    1.49    2.42
   3  -1   3    3.02    1.58
  -3   1  -3    0.41    1.57
   3  -1   4   93.81    9.29
  -3   1  -4   82.64    5.68
   3  -1   5  159.65   13.09
  -3   1  -5  169.87    7.65
   3  -1   6   -1.27    3.62
  -3   1  -6    2.93    2.41
   3  -1   7   42.18    5.77
  -3   1  -7   41.45    4.11
   3  -1   8   97.10    5.50
  -3   1  -8  100.24    5.34
   3  -1   9   49.79    7.43
  -3   1  -9   47.66    6.20
   3  -1  10   80.64    7.02
  -3   1 -10   78.68    5.62
   3  -1  11   24.74    5.25
  -3   1 -11   22.18    3.65
   3  -1  12   26.06   12.50
  -3   1 -12   27.41    4.29
   3   0 -12    6.31    3.08
   3   0 -12    4.95    3.30
   3   0 -11   48.57    4.01
   3   0 -11   59.86    5.50
   3   0 -10   11.85    2.87
   3   0 -10    3.60    2.77
   3   0  -9    6.51    2.40
   3   0  -9    7.65    4.40
   3   0  -8   94.01    7.09
   3   0  -8   88.63    7.95
   3   0  -7  232.63    5.95
   3   0  -7  254.01    7.92
   3   0  -6    0.59    0.72
   3   0  -6    3.10    1.84
   3   0  -6    3.33    2.87
   3   0  -5  290.72   10.96
   3   0  -5  266.50   10.06
   3   0  -5  317.93   12.83
   3   0  -4   43.00    2.97
   3   0  -4   31.41    2.63
   3   0  -4   42.20    4.49
   3   0  -3  159.47    4.24
   3   0  -3  153.98    4.93
   3   0  -3  184.60    5.82
   3   0  -2  109.13    2.35
   3   0  -2  113.51    3.32
  -3   0   2  105.99    3.31
   3   0  -1  370.10    6.82
  -3   0   1  355.47    5.63
  -3   0   1  387.28    7.08
   3   0   0   81.43    1.86
   3   0   0   78.43    2.92
  -3   0   0   77.18    1.64
  -3   0   0   74.49    2.81
   3   0   1   80.08    2.76
   3   0   1   74.45    2.85
  -3   0  -1   78.13    1.99
  -3   0  -1   73.15    2.83
   3   0   2 1660.96   25.76
   3   0   2 1554.56   24.20
  -3   0  -2 1561.70   24.11
   3   0   3  225.58    5.86
   3   0   3  229.99    5.30
  -3   0  -3  194.15    4.48
  -3   0  -3  214.00    4.53
   3   0   4  669.22   17.03
  -3   0  -4  668.16   16.55
   3   0   5   21.81    4.42
  -3   0  -5   24.49    2.85
   3   0   6  495.85   19.77
  -3   0  -6  445.71   16.89
   3   0   7  147.51    8.42
  -3   0  -7  144.63    5.16
   3   0   8    4.90    5.01
  -3   0  -8    3.89    2.65
   3   0   9  303.39   11.19
  -3   0  -9  300.61    9.87
   3   0  10  138.65   18.10
  -3   0 -10  132.96    6.70
   3   0  11    9.12    7.44
  -3   0 -11   12.51    3.80
   3   0  12   77.01   22.96
  -3   0 -12   94.84    8.66
   3   0  13    2.81    6.05
  -3   0 -13    4.40    3.33
   3   1 -11    6.91    3.83
  -3  -1  11    3.97    2.92
   3   1 -10   35.28    5.10
  -3  -1  10   29.99    9.70
   3   1  -9    2.59    2.54
  -3  -1   9    2.17    2.79
   3   1  -8  315.16   10.36
  -3  -1   8  294.38    9.98
   3   1  -7    2.18    2.32
  -3  -1   7    1.79    1.52
   3   1  -6   57.00    4.90
   3   1  -6   49.49    1.95
  -3  -1   6   50.51    4.17
   3   1  -5  432.76   16.63
   3   1  -5  388.63   14.37
  -3  -1   5  390.88   14.49
   3   1  -4  284.06   11.38
   3   1  -4  263.19    9.80
  -3  -1   4  258.93    9.93
   3   1  -3 1515.23   35.79
   3   1  -3 1543.84   36.47
   3   1  -3 1696.81   40.60
   3   1  -2    5.85    1.87
  -3  -1   2   11.06    1.42
   3   1  -1   13.79    2.65
  -3  -1   1   14.24    1.59
   3   1   0   38.18    2.93
  -3  -1   0   38.16    1.68
  -3  -1   0   35.11    1.97
   3   1   1  295.75    4.69
   3   1   1  294.86    4.99
  -3  -1  -1  310.27    4.67
  -3  -1  -1  292.65    5.12
   3   1   2 1080.73   14.97
   3   1   2 1012.10   14.06
  -3  -1  -2 1091.75   17.03
  -3  -1  -2 1006.16   13.92
   3   1   3  127.64    4.19
  -3  -1  -3  130.03    3.35
  -3  -1  -3  156.09    3.41
   3   1   4   28.39    3.16
  -3  -1  -4   31.07    1.94
  -3  -1  -4   42.54    2.12
  -3  -1  -4   40.27    2.22
   3   1   5  105.08   14.43
  -3  -1  -5  109.49    6.75
   3   1   6   43.22    5.28
  -3  -1  -6   41.14    3.52
   3   1   7    0.82    3.25
  -3  -1  -7    0.63    2.08
   3   1   8   56.08   11.97
  -3  -1  -8   55.37    4.38
   3   1   9  566.97   25.88
  -3  -1  -9  517.13   21.86
   3   1  10    1.78    3.07
  -3  -1 -10    2.46    2.51
   3   1  11   71.03    8.52
  -3  -1 -11   62.39    3.78
   3   1  12    0.06    2.38
  -3  -1 -12   -0.69    2.46
   3   1  13    9.88    5.55
  -3  -1 -13    3.76    2.89
   3   2 -11  155.60   13.02
  -3  -2  11  125.41   16.88
   3   2 -10   51.96    5.91
  -3  -2  10   38.04    9.77
   3   2  -9   29.29    3.99
  -3  -2   9   28.71    6.89
   3   2  -8    4.92    3.14
  -3  -2   8    4.17    3.61
   3   2  -7   49.19    4.70
  -3  -2   7   43.14    8.36
   3   2  -6    0.34    2.10
   3   2  -6    0.43    0.69
  -3  -2   6    1.15    1.49
   3   2  -5   55.30    3.54
   3   2  -5   49.90    3.34
  -3  -2   5   59.49    3.21
   3   2  -4   11.20    2.55
   3   2  -4   13.28    1.27
  -3  -2   4   13.46    1.69
   3   2  -3    9.57    2.54
   3   2  -3    6.09    0.89
  -3  -2   3    3.59    1.15
   3   2  -2 2319.00  127.97
   3   2  -2 2229.78   34.06
  -3  -2   2 2164.16   32.99
   3   2  -1  881.37   14.00
  -3  -2   1  898.71   14.17
   3   2   0   82.77    3.14
  -3  -2   0   75.50    2.04
  -3  -2   0   87.79    2.09
  -3  -2   0   78.65    2.37
   3   2   1  166.59    4.03
  -3  -2  -1  176.45    3.91
  -3  -2  -1  164.44    3.66
  -3  -2  -1  159.75    3.20
   3   2   2   20.67    5.46
  -3  -2  -2    8.31    1.55
  -3  -2  -2   16.53    1.75
  -3  -2  -2   12.06    1.36
   3   2   3  362.20    7.18
  -3  -2  -3  402.14    7.17
  -3  -2  -3  374.94    6.59
  -3  -2  -3  353.32    6.01
   3   2   4  732.23   18.41
  -3  -2  -4  810.60   19.99
  -3  -2  -4  719.70   17.34
  -3  -2  -4  764.21   18.43
   3   2   5   63.34    7.64
  -3  -2  -5   67.00    4.04
  -3  -2  -5   75.17    5.04
   3   2   6    2.62    2.11
  -3  -2  -6    3.38    2.52
   3   2   7  118.30   13.20
  -3  -2  -7  121.40    4.62
   3   2   8   13.26    7.25
  -3  -2  -8    6.36    2.17
   3   2   9   46.64   11.64
  -3  -2  -9   45.15    3.16
   3   2  10   33.86   13.65
  -3  -2 -10   41.73    4.12
   3   2  11   62.53   18.99
  -3  -2 -11   70.50    5.25
   3   2  12    3.03    2.13
  -3  -2 -12    0.13    2.73
   3   2  13    4.30    2.77
  -3  -2 -13   10.16    2.83
   3   3 -11   24.97    6.02
  -3  -3  11   14.93    5.68
   3   3 -10  128.43    9.48
  -3  -3  10   94.18    8.23
   3   3  -9   29.45    3.89
  -3  -3   9   24.13    8.74
   3   3  -8    3.15    2.63
  -3  -3   8    7.52    3.16
   3   3  -7  596.31   17.21
  -3  -3   7  572.78   16.64
   3   3  -6  312.12    8.29
  -3  -3   6  289.31    7.40
   3   3  -5  631.32   12.74
   3   3  -5  539.43   10.32
  -3  -3   5  590.99   11.62
   3   3  -4   26.90    2.92
   3   3  -4   19.93    1.33
  -3  -3   4   28.72    5.01
   3   3  -3  184.02    7.54
   3   3  -3  151.21    5.93
  -3  -3   3  145.23    5.78
   3   3  -2   43.68    3.28
   3   3  -2   38.60    4.33
  -3  -3   2   42.06    3.02
  -3  -3   2   39.17    2.64
   3   3  -1  227.84    4.44
   3   3  -1  239.63    6.07
  -3  -3   1  200.10    3.96
  -3  -3   1  232.39    6.24
   3   3   0  127.11    3.10
   3   3   0  130.37    2.66
  -3  -3   0  125.27    2.97
  -3  -3   0  130.18    2.71
   3   3   1  744.91   11.69
  -3  -3  -1  725.53   11.64
  -3  -3  -1  710.63   11.05
   3   3   2  262.51    4.77
  -3  -3  -2  228.38    4.66
  -3  -3  -2  264.06    5.01
  -3  -3  -2  233.63    4.12
  -3  -3  -3 1379.67   33.10
  -3  -3  -3 1201.29   29.07
  -3  -3  -3 1252.59   29.80
  -3  -3  -3 1218.53   28.91
  -3  -3  -4    3.77    2.25
  -3  -3  -4    2.76    1.16
  -3  -3  -4    2.41    0.79
  -3  -3  -5  631.40   23.66
  -3  -3  -5  643.86   23.43
  -3  -3  -6    1.45    1.29
   3   3   7  135.92    8.38
  -3  -3  -7  109.74    4.98
   3   3   8    3.02    2.14
  -3  -3  -8    3.00    1.68
   3   3   9  367.80   12.41
  -3  -3  -9  369.50   11.29
   3   3  10   26.39    5.62
  -3  -3 -10   17.81    3.15
   3   3  11   35.86    4.55
  -3  -3 -11   36.47    3.64
  -3  -3 -12    2.87    3.10
  -3  -3 -12    2.98    2.36
  -3  -3 -13   24.66    5.05
  -3  -3 -13   20.48    4.79
   3   4 -10   34.37    7.77
  -3  -4  10   21.76    3.19
   3   4  -9   12.15    3.31
  -3  -4   9   10.19    3.00
   3   4  -8  297.82   17.84
  -3  -4   8  246.21   14.84
   3   4  -7   22.01    3.51
  -3  -4   7   22.81    3.80
   3   4  -6  275.60   12.61
  -3  -4   6  262.44   11.99
   3   4  -5   -0.29    1.83
  -3  -4   5   -0.48    1.04
   3   4  -4   34.14    3.18
   3   4  -4   19.54    1.54
  -3  -4   4   20.95    2.47
   3   4  -3  178.16    7.28
   3   4  -3  161.12    6.33
  -3  -4   3  178.65    7.15
   3   4  -2   28.11    1.99
   3   4  -2   25.79    1.69
  -3  -4   2   32.54    2.36
  -3  -4   2   30.59    1.81
   3   4  -1    0.47    0.87
   3   4  -1    4.18    1.44
  -3  -4   1    0.48    1.18
  -3  -4   1    3.00    1.53
   3   4   0 2308.76   54.47
   3   4   0 2368.77   56.09
  -3  -4   0 2455.21   73.88
  -3  -4   0 2518.14   75.48
   3   4   1  156.93    4.03
   3   4   1  152.48    5.28
  -3  -4  -1  162.54    5.26
  -3  -4  -1  147.79    4.60
   3   4   2    0.87    1.31
  -3  -4  -2    3.63    2.79
  -3  -4  -2    1.43    0.66
  -3  -4  -2    1.16    0.67
  -3  -4  -3 1155.85   28.13
  -3  -4  -3 1102.24   26.13
  -3  -4  -3 1230.54   29.10
  -3  -4  -4  336.74   13.24
  -3  -4  -4  331.85   12.16
  -3  -4  -4  382.06   13.92
  -3  -4  -5   44.91    4.46
  -3  -4  -5   44.19    2.10
   3   4   6   10.77    1.17
  -3  -4  -6    9.47    1.76
  -3  -4  -6    4.64    2.76
  -3  -4  -7   38.25    3.73
  -3  -4  -7   49.03    3.13
  -3  -4  -8    6.20    2.98
  -3  -4  -8    6.38    2.24
  -3  -4  -9  189.76    8.31
  -3  -4  -9  235.95    7.90
  -3  -4 -10  144.87   10.41
  -3  -4 -10  169.46   10.55
  -3  -4 -11  344.42   19.52
  -3  -4 -11  349.04   19.33
  -3  -4 -12   38.10    4.85
  -3  -4 -12   39.55    3.63
  -3  -4 -13   27.47    4.96
  -3  -4 -13   23.54    4.11
   3   5 -10    6.36    3.55
  -3  -5  10    3.63    2.13
   3   5  -9   10.61    3.20
  -3  -5   9   17.43    3.59
   3   5  -8   95.30    7.02
  -3  -5   8   93.65    6.81
   3   5  -7  282.47   16.68
  -3  -5   7  250.31   15.00
   3   5  -6  248.02    8.30
  -3  -5   6  211.13    7.87
   3   5  -5   92.23    5.64
  -3  -5   5   81.20    5.12
   3   5  -4  302.06    7.17
  -3  -5   4  282.16    7.79
   3   5  -3   22.67    1.98
  -3  -5   3   23.53    2.84
   3   5  -2  132.19    3.47
  -3  -5   2  140.95    4.60
  -3  -5   2  126.10    3.18
   3   5  -1   29.82    1.62
   3   5  -1   34.21    1.97
  -3  -5   1   32.84    2.69
  -3  -5   1   33.50    1.56
   3   5   0  300.28   10.94
   3   5   0  295.95   11.19
  -3  -5   0  333.05   12.76
  -3  -5   0  314.96   11.45
  -3  -5  -1    0.58    0.81
  -3  -5  -2  110.72    5.22
  -3  -5  -3   13.65    2.63
  -3  -5  -4  110.29    5.44
  -3  -5  -4  117.98    4.48
  -3  -5  -4  117.35    4.43
  -3  -5  -5   52.30    4.41
  -3  -5  -5   52.29    2.33
   3   5   6  431.16   14.39
  -3  -5  -6  368.78   12.53
  -3  -5  -6  445.75   16.05
  -3  -5  -7  539.96   13.03
  -3  -5  -7  503.84   11.05
  -3  -5  -8    2.35    3.22
  -3  -5  -8    1.12    1.83
  -3  -5  -9  200.29   10.94
  -3  -5  -9  215.47   10.17
  -3  -5 -10    6.40    3.23
  -3  -5 -10    3.26    1.89
  -3  -5 -11   51.30    4.08
  -3  -5 -11   55.51    4.90
  -3  -5 -12    1.37    4.12
  -3  -5 -12   -0.61    2.09
   3   6  -9    2.89    2.10
  -3  -6   9   13.10    3.25
   3   6  -8  124.72    8.34
  -3  -6   8  120.40   10.10
   3   6  -7  119.58    8.21
  -3  -6   7  103.35    8.25
   3   6  -6   18.98    2.47
  -3  -6   6   27.93    3.98
   3   6  -5   99.56    7.71
  -3  -6   5   74.15    7.63
   3   6  -4   58.67    3.72
  -3  -6   4   53.91    5.07
   3   6  -3    3.91    1.45
  -3  -6   3    2.86    2.03
   3   6  -2   -0.34    0.90
  -3  -6   2    0.96    1.88
  -3  -6   2    0.54    0.65
   3   6  -1    9.19    1.08
  -3  -6   1    6.33    2.21
  -3  -6   1    7.70    0.80
   3   6   0   45.19    1.86
  -3  -6   0   55.92    4.26
  -3  -6  -1  298.24    7.50
  -3  -6  -2   10.22    2.95
  -3  -6  -3   29.44    3.91
  -3  -6  -4    3.31    2.75
  -3  -6  -5  118.13    6.21
  -3  -6  -5   82.65    2.94
  -3  -6  -5   96.34    3.56
   3   6   6  575.60   11.61
  -3  -6  -6  585.65   13.83
  -3  -6  -7  110.99    7.18
  -3  -6  -7   95.13    4.97
  -3  -6  -8    1.04    3.50
  -3  -6  -8    1.17    1.66
  -3  -6  -9  104.47    7.93
  -3  -6  -9  129.04    8.41
  -3  -6 -10   51.02    4.53
  -3  -6 -10   63.49    3.50
  -3  -6 -11    2.56    2.83
  -3  -6 -11    0.09    1.87
  -3  -6 -12   11.26    4.15
  -3  -6 -12    8.79    3.17
   3   7  -7    1.01    1.93
  -3  -7   7    0.65    2.58
   3   7  -6    2.00    1.69
  -3  -7   6   -1.93    2.57
   3   7  -5    2.46    1.39
  -3  -7   5    3.57    2.50
   3   7  -4  832.86   34.54
  -3  -7   4  787.39   33.35
   3   7  -3  140.62    9.77
  -3  -7   3  135.24   12.27
   3   7  -2    7.94    1.35
  -3  -7   2    5.24    2.24
  -3  -7   2    5.70    0.81
   3   7  -1   82.34    2.33
   3   7  -1   67.02    3.22
  -3  -7   1   74.06    3.37
  -3  -7   0  246.66    7.06
  -3  -7  -1  182.92    6.19
  -3  -7  -2   10.39    2.77
  -3  -7  -3  333.45    8.99
  -3  -7  -4    1.84    2.43
  -3  -7  -5  342.55   13.90
  -3  -7  -6   58.36    5.85
  -3  -7  -6   55.23    3.94
  -3  -7  -7    2.19    3.74
  -3  -7  -7   -0.40    0.85
  -3  -7  -8   13.24    3.68
  -3  -7  -8   20.05    2.11
  -3  -7  -9    6.65    4.85
  -3  -7  -9    0.89    1.61
  -3  -7 -10  106.49    8.62
  -3  -7 -10  101.76    6.96
  -3  -7 -11   22.61    4.81
  -3  -7 -11   18.96    2.63
   3   8  -7   32.39    3.73
  -3  -8   7   26.50    4.13
   3   8  -6   15.92    2.67
  -3  -8   6   11.02    2.97
   3   8  -5    0.83    1.28
  -3  -8   5   -0.55    2.83
   3   8  -4  107.88    6.63
  -3  -8   4  112.69    8.21
   3   8  -3   96.33    6.04
  -3  -8   3   91.56    7.69
  -3  -8   2   10.20    2.80
   3   8  -1  219.94    6.09
  -3  -8   1  249.01   12.56
  -3  -8   0  842.26   23.84
  -3  -8  -1  229.63   11.26
  -3  -8  -2    9.92    4.55
  -3  -8  -3   64.89    6.49
  -3  -8  -4   70.58    7.04
  -3  -8  -5   44.99    4.70
  -3  -8  -6    8.17    3.14
  -3  -8  -7  223.84   14.37
  -3  -8  -8  289.67   17.28
  -3  -8  -9    5.78    3.53
  -3  -8 -10   58.93    7.04
  -3  -9   6   13.08    3.20
  -3  -9   5   33.06    7.73
  -3  -9   4    6.89    2.77
  -3  -9   3   57.19    5.72
  -3  -9   2   83.42    6.88
  -3  -9   1   29.88    3.62
  -3  -9   0    3.76    2.92
  -3  -9  -1    6.33    4.52
  -3  -9  -2  242.02   16.73
  -3  -9  -3  119.45    9.18
  -3  -9  -4   48.85    4.58
  -3  -9  -5   10.02    3.64
  -3  -9  -6   38.57    5.03
  -3  -9  -7   -0.51    3.42
  -3  -9  -8    5.97    5.65
  -3  -9  -9    8.57    3.96
  -3 -10   4   71.56   14.88
  -3 -10   3   45.00   11.22
  -3 -10   2   36.17    6.83
  -3 -10   1   78.84    6.36
  -3 -10   0    5.54    3.62
  -3 -10  -1   86.81    6.74
  -3 -10  -2   47.80    4.52
  -3 -10  -3    4.36    2.90
  -3 -10  -4   85.79    6.91
  -3 -10  -5   35.28    5.75
  -3 -10  -6   13.28    3.76
  -3 -10  -7    2.18    4.07
  -3 -10  -8    2.83    3.69
  -3 -11   1    7.87    5.35
  -3 -11   0   11.83    3.46
  -3 -11  -1    3.97    3.47
  -3 -11  -2    2.61    3.49
  -3 -11  -3    0.96    3.04
  -3 -11  -4   11.20    4.59
  -3 -11  -5   19.98    4.95
   4  -9  -4    4.45    3.66
   4  -9  -4    1.53    1.53
   4  -9  -3  157.56   11.34
   4  -9  -3  149.84   11.22
   4  -9  -2  214.34   14.04
   4  -9  -2  195.56   14.56
   4  -9  -1   10.91    3.46
   4  -9  -1    8.76    3.82
   4  -9   0   32.00    5.35
   4  -9   0   41.32    5.44
   4  -9   1    6.49    3.15
   4  -9   1    5.27    2.80
   4  -9   2   37.68    5.80
  -4   9  -2   31.21    3.57
   4  -8  -6    7.54    3.42
   4  -8  -6   -0.48    2.35
   4  -8  -5  103.10    8.52
   4  -8  -5   94.51    7.98
   4  -8  -4    3.70    2.34
   4  -8  -4   -1.13    2.22
   4  -8  -3    5.73    2.59
   4  -8  -3    3.96    3.16
   4  -8  -2    5.91    3.99
   4  -8  -2    3.74    1.63
   4  -8  -1   16.48    3.69
   4  -8  -1    8.38    3.01
   4  -8   0    4.11    2.66
   4  -8   0    1.83    1.20
   4  -8   1  113.34   15.90
   4  -8   1  129.87   11.66
   4  -8   2   60.59    6.07
   4  -8   3    5.32    4.18
  -4   8  -3    6.50    2.15
   4  -8   4    8.06    4.16
  -4   8  -4   14.46    2.82
   4  -8   5    6.05    3.71
  -4   8  -5    2.22    2.33
   4  -7  -8    7.93    3.43
   4  -7  -8    4.53    3.38
   4  -7  -7   82.47    7.19
   4  -7  -7   71.92    7.16
   4  -7  -6    4.57    2.03
   4  -7  -6    2.27    2.54
   4  -7  -5    4.55    3.01
   4  -7  -5   -3.70    2.41
   4  -7  -4   16.76    3.73
   4  -7  -4   16.07    3.84
   4  -7  -3   17.21    4.41
   4  -7  -3    9.30    2.85
   4  -7  -2    6.87    3.90
   4  -7  -2    3.19    1.94
   4  -7  -1  261.46   15.96
   4  -7  -1  298.82   18.60
   4  -7   0    3.70    3.22
   4  -7   0    1.11    2.07
   4  -7   1  431.13   27.53
   4  -7   1  481.17   27.68
   4  -7   2    3.91    3.11
   4  -7   2    2.32    1.88
   4  -7   3    4.18    4.76
  -4   7  -3    2.27    2.37
   4  -7   4   97.68    8.80
  -4   7  -4   99.20    7.02
   4  -7   5   75.62    7.59
  -4   7  -5   71.49    6.41
   4  -7   6    0.82    3.55
  -4   7  -6    4.86    2.41
   4  -7   7   34.58    5.07
  -4   7  -7   31.17    3.84
   4  -6  -9  124.41   11.00
   4  -6  -9  117.00    8.44
   4  -6  -8   18.61    3.06
   4  -6  -8   29.62    5.44
   4  -6  -7    3.73    2.88
   4  -6  -7    9.96    4.58
   4  -6  -6   23.41    3.48
   4  -6  -6   12.29    3.18
   4  -6  -5   18.99    3.72
   4  -6  -5   10.76    3.08
   4  -6  -4   11.65    3.18
   4  -6  -4   12.05    4.84
   4  -6  -3  185.55    9.15
   4  -6  -3  159.07    5.62
   4  -6  -2   10.66    3.51
   4  -6  -2    8.59    3.29
   4  -6  -1    8.80    2.97
   4  -6  -1   13.96    5.90
   4  -6   0    0.44    3.24
   4  -6   0   -1.48    2.98
   4  -6   1    4.00    3.31
   4  -6   1    2.37    2.29
   4  -6   2   10.65    3.40
   4  -6   2   11.43    4.32
   4  -6   3  241.97   12.79
   4  -6   4    6.93    4.24
  -4   6  -4    4.80    2.78
   4  -6   5   67.44    6.90
  -4   6  -5   73.44    5.47
   4  -6   6    0.25    3.78
  -4   6  -6    5.26    2.80
   4  -6   7    7.79    3.63
  -4   6  -7    4.29    2.68
   4  -6   8   39.86    6.99
  -4   6  -8   40.51    5.75
   4  -5  -9    8.64    2.99
   4  -5  -9   17.96    5.41
   4  -5  -8  119.10    8.65
   4  -5  -8  153.52   11.06
   4  -5  -7  250.49   14.82
   4  -5  -7  232.49   14.43
   4  -5  -6  171.15   10.59
   4  -5  -6  144.48   10.05
   4  -5  -5  259.96   13.78
   4  -5  -5  267.66   13.13
   4  -5  -4   13.44    3.46
   4  -5  -4   11.72    4.29
   4  -5  -3  128.82    6.72
   4  -5  -3  126.47    7.08
   4  -5  -2   38.73    3.87
   4  -5  -2   42.07    4.57
   4  -5  -1  352.74    9.09
   4  -5  -1  357.30    9.52
   4  -5   0   16.41    3.43
   4  -5   0    4.66    4.85
   4  -5   1    1.86    1.87
   4  -5   1    2.87    2.92
   4  -5   2    3.49    3.29
   4  -5   2   10.27    4.59
   4  -5   3  257.85   12.41
   4  -5   3  252.99   12.04
   4  -5   4  346.40   13.02
  -4   5  -4  324.31   10.31
   4  -5   5  159.61    5.89
  -4   5  -5  158.75    5.32
   4  -5   6  389.89   22.84
  -4   5  -6  409.23   23.73
   4  -5   7   33.71    6.39
  -4   5  -7   39.72    4.20
   4  -5   8    1.99    3.32
  -4   5  -8    3.14    3.07
   4  -5   9   -0.54    1.98
  -4   5  -9    0.80    3.20
   4  -4 -10    8.40    3.42
   4  -4  -9   32.84    3.14
   4  -4  -9   50.33    6.84
   4  -4  -8  161.58   10.10
   4  -4  -8  154.98   10.34
   4  -4  -7   65.76    3.33
   4  -4  -7   68.23    4.45
   4  -4  -6  183.99   11.34
   4  -4  -6  191.46   10.07
   4  -4  -5    0.25    1.63
   4  -4  -5   -0.87    2.52
   4  -4  -4   18.24    2.63
   4  -4  -4   12.27    3.00
   4  -4  -3    0.15    1.58
   4  -4  -3    1.89    2.15
   4  -4  -2  252.99    9.28
   4  -4  -2  236.41    9.24
   4  -4  -1   18.46    1.64
   4  -4  -1   19.51    3.94
   4  -4   0  243.30   12.54
   4  -4   0  237.55   11.87
   4  -4   1    3.15    2.24
   4  -4   1    4.19    2.00
   4  -4   2  399.37   14.62
   4  -4   2  415.73   15.14
   4  -4   3   13.29    3.63
   4  -4   3   17.99    7.04
   4  -4   4   54.72    5.02
  -4   4  -4   45.94    4.59
   4  -4   5    5.52    3.00
  -4   4  -5    1.42    2.57
   4  -4   6  453.51   19.73
  -4   4  -6  461.69   14.21
   4  -4   7   39.08    5.68
  -4   4  -7   39.42    3.65
   4  -4   8   21.94    5.06
  -4   4  -8   19.12    4.51
   4  -4   9   12.84    4.52
  -4   4  -9   15.06    3.68
   4  -4  10   41.93    6.75
  -4   4 -10   35.47    4.56
   4  -3 -10    3.42    2.24
   4  -3 -10   -1.60    3.72
   4  -3  -9    2.67    1.54
   4  -3  -9    3.47    3.34
   4  -3  -8   60.97    3.13
   4  -3  -8   68.84    5.87
   4  -3  -7  248.39   11.01
   4  -3  -7  267.68   13.15
   4  -3  -6    8.86    2.04
   4  -3  -6    3.00    3.18
   4  -3  -5  153.46    7.37
   4  -3  -5  166.69    6.62
   4  -3  -4   57.95    3.23
   4  -3  -4   51.74    4.92
   4  -3  -3  282.37    9.98
   4  -3  -3  273.47   10.64
   4  -3  -2    3.01    1.80
   4  -3  -2    4.13    2.71
   4  -3  -1    4.17    1.43
   4  -3  -1    6.29    2.74
   4  -3   0  357.68    7.82
   4  -3   0  339.18    9.48
   4  -3   1   44.53    3.05
   4  -3   1   41.43    5.69
   4  -3   2  479.55   10.40
   4  -3   2  522.80   11.75
   4  -3   3   44.74    4.34
   4  -3   3   35.89    9.81
   4  -3   4   30.66    3.80
  -4   3  -4   27.10    4.04
   4  -3   5  275.67   12.99
  -4   3  -5  271.46    8.31
   4  -3   6   36.89    3.99
  -4   3  -6   35.83    3.76
   4  -3   7  324.31   10.96
  -4   3  -7  334.78   11.37
   4  -3   8   55.77    9.20
  -4   3  -8   50.09    5.44
   4  -3   9   48.72    6.71
  -4   3  -9   28.35    3.78
   4  -3  10    3.37    3.35
  -4   3 -10   11.36    3.49
   4  -3  11    8.10    3.98
  -4   3 -11    1.69    2.70
   4  -2 -11    1.74    1.33
   4  -2 -11    8.30    3.04
   4  -2 -10   19.04    2.33
   4  -2 -10    9.17    2.84
   4  -2  -9   87.17    5.58
   4  -2  -9   90.88    7.03
   4  -2  -8   59.09    2.71
   4  -2  -8   45.22    4.17
   4  -2  -7   99.98    7.14
   4  -2  -7  116.99   10.18
   4  -2  -6  350.74   14.76
   4  -2  -6  406.55   18.21
   4  -2  -5    4.81    1.38
   4  -2  -5    8.37    1.68
   4  -2  -5    9.50    3.97
   4  -2  -4 1315.65   59.41
   4  -2  -4 1340.61   61.08
  -4   2   4 1156.41   52.35
   4  -2  -3  196.44    7.45
   4  -2  -2  430.73   15.94
   4  -2  -2  374.49   14.96
  -4   2   2  321.85   12.05
   4  -2  -1    0.70    1.25
   4  -2  -1    2.80    3.98
  -4   2   1   -0.03    1.04
   4  -2   0   17.75    5.54
   4  -2   0   15.14    4.04
  -4   2   0   14.21    3.13
   4  -2   1  760.62   27.94
   4  -2   1  683.53   25.52
  -4   2  -1  702.81   25.77
   4  -2   2    2.26    2.03
   4  -2   2    5.16    2.42
   4  -2   3  195.96    8.45
   4  -2   3  186.22    9.02
   4  -2   4   36.25    3.79
   4  -2   5   16.25    3.93
  -4   2  -5   16.04    3.61
   4  -2   6   53.12   12.58
  -4   2  -6   59.82    5.09
   4  -2   7  492.15   21.58
  -4   2  -7  523.50   22.61
   4  -2   8   69.48    5.90
  -4   2  -8   65.87    5.05
   4  -2   9   34.71    5.04
  -4   2  -9   30.28    4.30
   4  -2  10   46.27    5.98
  -4   2 -10   43.82    4.36
   4  -2  11   11.26    4.78
  -4   2 -11    3.68    2.67
   4  -1 -11   46.20    5.61
   4  -1 -10   93.83    6.32
   4  -1 -10  100.51    7.81
   4  -1  -9   13.66    2.08
   4  -1  -9   16.71    3.71
   4  -1  -8   27.45    2.28
   4  -1  -8   19.09    3.12
   4  -1  -7    9.79    1.70
   4  -1  -7   11.18    3.03
   4  -1  -6   66.47    2.53
   4  -1  -6   55.29    3.43
   4  -1  -6   68.94    5.64
   4  -1  -5  170.32    6.16
   4  -1  -5  160.98    5.88
   4  -1  -5  192.52    8.82
   4  -1  -4    2.57    1.41
   4  -1  -4    3.62    2.37
   4  -1  -4    4.15    3.06
   4  -1  -3 3703.37  118.33
   4  -1  -3 3288.77  105.63
  -4   1   3 2725.51   87.20
   4  -1  -2 1782.10   64.06
   4  -1  -2 1517.67   55.16
  -4   1   2 1341.18   48.31
   4  -1  -1  151.07    5.38
   4  -1  -1  135.67    8.77
  -4   1   1  135.34    7.80
   4  -1   0  328.69    8.44
   4  -1   0  311.86    9.07
  -4   1   0  287.53    7.42
   4  -1   1    4.21    2.45
   4  -1   1    1.32    2.35
  -4   1  -1    3.67    2.08
   4  -1   2  793.59   19.54
   4  -1   2  860.25   21.76
  -4   1  -2  897.40   21.88
   4  -1   3 1898.27   68.62
   4  -1   3 2011.24   65.33
   4  -1   4   34.99    3.32
   4  -1   5   -0.69    2.50
  -4   1  -5    1.66    2.35
   4  -1   6    5.03    4.27
  -4   1  -6    2.55    2.34
   4  -1   7  265.20    9.02
  -4   1  -7  241.43    7.15
   4  -1   8   84.50    7.72
  -4   1  -8   91.70    8.24
   4  -1   9   57.62    5.29
  -4   1  -9   50.70    4.69
   4  -1  10   37.05    6.16
  -4   1 -10   19.72    3.96
   4  -1  11    8.89    3.36
  -4   1 -11   25.90    5.53
   4  -1  12   33.46    7.50
  -4   1 -12   34.72    5.56
   4   0 -11    4.04    2.88
   4   0 -10   45.28    4.08
   4   0 -10   48.78    4.79
   4   0  -9  183.46   10.73
   4   0  -9  209.84   13.32
   4   0  -8  155.74    3.30
   4   0  -8  187.20    9.66
   4   0  -7    0.61    1.14
   4   0  -7    2.81    3.28
   4   0  -6  324.42    7.17
   4   0  -6  324.90    7.27
   4   0  -6  350.42    9.30
   4   0  -5   16.72    1.34
   4   0  -5   15.46    1.28
   4   0  -5   17.27    3.49
   4   0  -4   56.83    3.18
   4   0  -4   63.22    1.56
   4   0  -4   53.26    5.02
   4   0  -3   11.97    1.01
   4   0  -3   10.42    1.30
   4   0  -3   12.15    3.93
   4   0  -2   60.26    3.49
   4   0  -2   78.34    5.99
   4   0  -1  536.29   12.92
   4   0  -1  533.27   13.71
  -4   0   1  489.54   11.72
   4   0   0  103.12    6.05
   4   0   0  100.62    6.87
  -4   0   0   99.32    5.72
   4   0   1   14.62    2.42
   4   0   1   20.35    3.47
  -4   0  -1   15.95    1.81
   4   0   2 1441.90   34.53
   4   0   2 1321.17   31.98
  -4   0  -2 1439.70   34.39
   4   0   3   17.88    3.00
   4   0   3   22.91    7.16
  -4   0  -3   28.91    2.58
   4   0   4  161.74    7.44
  -4   0  -4  147.35    6.64
   4   0   5  459.52   17.86
  -4   0  -5  464.78   17.56
   4   0   6    4.02    2.86
  -4   0  -6    6.94    2.92
   4   0   7   55.70    5.65
  -4   0  -7   62.98    3.72
   4   0   8    9.37    2.90
  -4   0  -8   13.69    3.56
   4   0   9  608.64   26.47
  -4   0  -9  587.82   25.25
   4   0  10   62.16    5.40
  -4   0 -10   65.19   10.01
   4   0  11   -1.05    3.33
  -4   0 -11    3.68    2.58
   4   0  12    4.38    3.16
  -4   0 -12    3.33    2.93
   4   1 -11    7.55    3.18
   4   1 -10    6.56    1.29
   4   1 -10   10.84    2.92
   4   1  -9    3.87    1.74
   4   1  -9    3.69    2.67
   4   1  -8  193.70    8.75
   4   1  -8  189.77    9.49
   4   1  -7  185.02    5.87
   4   1  -7  208.48    7.54
   4   1  -6   64.46    2.19
   4   1  -6   63.13    2.30
   4   1  -6   79.24    4.49
   4   1  -5   15.12    1.05
   4   1  -5   15.58    1.37
   4   1  -5   17.61    3.31
   4   1  -4    0.14    0.52
   4   1  -4    1.80    0.71
   4   1  -4    3.56    2.24
   4   1  -3    5.38    2.25
   4   1  -2  375.01   10.01
   4   1  -1  294.64    8.28
   4   1   0  118.37    7.31
  -4  -1   0  133.55    7.51
  -4  -1   0  112.42    6.73
   4   1   1  992.35   23.73
   4   1   1  888.58   21.81
  -4  -1  -1  982.96   23.45
  -4  -1  -1  878.95   21.44
   4   1   2  201.16    7.59
   4   1   2  180.70    6.48
  -4  -1  -2  193.03    5.31
  -4  -1  -2  183.57    5.21
   4   1   3 1991.10   47.53
   4   1   3 2149.56   51.19
  -4  -1  -3 2079.58   49.47
   4   1   4   74.17    4.40
  -4  -1  -4   55.71    6.52
   4   1   5    0.92    2.31
  -4  -1  -5    1.77    1.96
   4   1   6   52.71    5.94
  -4  -1  -6   52.18    3.80
   4   1   7    3.37    3.36
  -4  -1  -7    4.69    2.13
   4   1   8   70.43   12.08
  -4  -1  -8   80.05    4.87
   4   1   9   82.58   10.28
  -4  -1  -9   90.00    7.64
   4   1  10   53.56    8.66
  -4  -1 -10   67.29    4.91
   4   1  11  119.23   14.61
  -4  -1 -11  118.38    8.10
   4   1  12  146.08   13.08
  -4  -1 -12  119.49    9.51
   4   2 -10    7.37    4.10
  -4  -2  10    1.02    1.56
   4   2  -9    0.71    2.61
  -4  -2   9    1.51    0.86
   4   2  -8   29.94    4.34
  -4  -2   8   17.01    6.19
   4   2  -7  318.00   10.47
  -4  -2   7  328.63   10.19
   4   2  -6  179.31    9.04
   4   2  -6  128.83    5.62
  -4  -2   6  155.34    7.31
   4   2  -5  123.01    5.51
   4   2  -5  102.29    4.81
  -4  -2   5  110.12    4.81
   4   2  -4  387.42    8.53
   4   2  -4  343.39    6.41
  -4  -2   4  357.45    6.83
   4   2  -3  472.03   16.96
   4   2  -3  380.42   14.42
   4   2  -2   -1.75    1.91
   4   2  -1   72.79    4.92
  -4  -2   1   66.04    4.12
   4   2   0 2093.29   49.78
  -4  -2   0 2266.49   53.39
  -4  -2   0 2217.96   52.27
  -4  -2   0 1933.93   45.95
   4   2   1  227.33    6.41
  -4  -2  -1  227.19    5.99
  -4  -2  -1  236.69    6.20
  -4  -2  -1  215.48    5.87
   4   2   2   58.36    4.25
   4   2   2   52.07    3.59
  -4  -2  -2   52.10    3.55
  -4  -2  -2   51.37    3.34
   4   2   3  792.61   19.61
   4   2   3  697.59   17.28
  -4  -2  -3  734.99   18.09
  -4  -2  -3  708.74   17.28
   4   2   4  447.64   17.13
  -4  -2  -4  400.56   14.87
   4   2   5    8.24    4.52
  -4  -2  -5    6.06    2.25
   4   2   6  290.16    8.16
  -4  -2  -6  271.48    6.58
   4   2   7  123.42   15.38
  -4  -2  -7  111.91    5.07
   4   2   8   -0.39    3.00
  -4  -2  -8   -2.45    1.85
   4   2   9   38.38    9.53
  -4  -2  -9   30.76    4.20
   4   2  10  310.14   18.98
  -4  -2 -10  274.46   16.22
   4   2  11   -0.95    3.46
  -4  -2 -11    1.71    2.50
   4   2  12    4.07    2.25
  -4  -2 -12    4.55    2.63
   4   3 -10   14.57    3.32
   4   3  -9  159.90   10.19
  -4  -3   9  138.44   11.12
   4   3  -8   24.07    4.00
  -4  -3   8   17.00    5.49
   4   3  -7   21.49    4.15
  -4  -3   7   13.92    4.41
   4   3  -6   37.76    4.86
   4   3  -6   33.64    1.72
  -4  -3   6   34.54    3.25
   4   3  -5   72.65    3.94
   4   3  -5   63.66    1.54
  -4  -3   5   75.41    2.92
   4   3  -4  174.89    7.26
   4   3  -4  150.08    5.24
  -4  -3   4  155.97    5.67
   4   3  -3  267.42    6.15
   4   3  -3  283.84    5.47
  -4  -3   3  236.69    4.76
   4   3  -2   74.58    3.64
   4   3  -2   75.02    2.56
  -4  -3   2   56.62    2.64
   4   3  -1  392.68   14.62
   4   3  -1  404.18   14.65
  -4  -3   1  312.21   11.43
  -4  -3   1  343.78   12.76
   4   3   0  165.08    4.92
  -4  -3   0  144.44    4.70
  -4  -3   0  174.49    5.53
  -4  -3   0  154.45    5.32
   4   3   1   66.62    4.50
  -4  -3  -1   64.17    4.02
  -4  -3  -1   73.47    4.89
  -4  -3  -1   59.12    3.70
   4   3   2  125.89    7.43
  -4  -3  -2  112.81    7.46
  -4  -3  -2  123.25    8.35
  -4  -3  -2  111.56    6.51
  -4  -3  -3  393.44   14.63
  -4  -3  -3  393.09   14.77
  -4  -3  -3  353.98   13.07
  -4  -3  -4   83.56    4.64
  -4  -3  -4   78.47    2.94
  -4  -3  -4   85.16    3.27
  -4  -3  -5   52.04    2.50
   4   3   6   83.31    8.80
  -4  -3  -6   85.90    3.11
   4   3   7   54.59    7.80
  -4  -3  -7   55.70    3.52
   4   3   8  246.03   11.82
  -4  -3  -8  223.34   10.02
   4   3   9   -0.81    2.42
  -4  -3  -9    3.04    1.68
   4   3  10  134.60   16.50
  -4  -3 -10  125.66    8.38
   4   3  11   -2.33    3.01
  -4  -3 -11    0.47    1.95
   4   3  12   14.57    5.01
  -4  -3 -12   11.53    3.09
   4   4 -10  173.08   11.84
   4   4  -9    3.43    2.35
  -4  -4   9    2.19    1.90
   4   4  -8   76.95    6.12
  -4  -4   8   71.44    5.66
   4   4  -7    5.38    2.75
  -4  -4   7    6.97    3.27
   4   4  -6  201.34    7.32
  -4  -4   6  176.38   10.10
   4   4  -5    2.06    2.35
   4   4  -5    1.19    0.90
  -4  -4   5    1.77    1.38
   4   4  -4    0.09    1.57
   4   4  -4    1.80    0.94
  -4  -4   4    2.99    1.70
   4   4  -3   88.09    3.79
   4   4  -3   76.54    3.00
  -4  -4   3   80.47    4.14
   4   4  -2  264.02    5.70
   4   4  -2  288.78    5.75
  -4  -4   2  262.11    5.53
   4   4  -1  203.45    7.87
   4   4  -1  213.12    8.02
  -4  -4   1  175.57    6.87
  -4  -4   1  195.58    7.54
   4   4   0  142.17    5.71
   4   4   0  143.87    5.68
  -4  -4   0  139.89    5.64
  -4  -4   0  144.89    5.59
   4   4   1  146.11    5.77
   4   4   1  145.56    5.81
  -4  -4  -1  145.79    5.83
  -4  -4  -1  117.20    4.54
   4   4   2    0.45    0.99
  -4  -4  -2    2.97    1.19
  -4  -4  -2   -0.24    0.66
  -4  -4  -2    0.91    0.62
  -4  -4  -3  115.63    5.13
  -4  -4  -3  100.36    3.58
  -4  -4  -3  112.00    3.86
  -4  -4  -4  111.11    5.27
  -4  -4  -4  113.98    4.07
  -4  -4  -4  116.28    4.23
  -4  -4  -5  226.48    6.75
  -4  -4  -5  227.63    4.84
  -4  -4  -5  251.00    5.19
  -4  -4  -6   87.98    5.35
  -4  -4  -6   89.67    3.95
  -4  -4  -7  425.10   10.52
  -4  -4  -7  424.82    9.35
  -4  -4  -8  229.70   11.16
  -4  -4  -8  233.50   10.43
  -4  -4  -9  365.61   16.95
  -4  -4  -9  430.42   18.59
  -4  -4 -10    7.43    3.23
  -4  -4 -10   10.31    1.84
  -4  -4 -11   37.33    4.68
  -4  -4 -11   38.71    3.11
  -4  -4 -12    5.25    3.19
  -4  -4 -12    1.44    1.94
  -4  -5   9    2.98    2.20
   4   5  -8    1.97    2.24
  -4  -5   8    2.22    1.83
   4   5  -7  449.21   25.74
  -4  -5   7  398.43   22.98
   4   5  -6   62.08    5.16
  -4  -5   6   43.40    4.09
   4   5  -5   23.77    3.35
  -4  -5   5   24.42    4.84
   4   5  -4    2.31    1.41
  -4  -5   4    2.39    2.30
   4   5  -3    3.79    1.37
   4   5  -3    1.35    0.74
  -4  -5   3    4.32    1.76
   4   5  -2    4.97    1.34
   4   5  -2    5.08    1.03
  -4  -5   2    4.27    1.38
  -4  -5   2    4.66    0.86
   4   5  -1    6.96    1.58
   4   5  -1    8.37    1.00
  -4  -5   1    5.11    1.83
  -4  -5   1    8.64    1.15
   4   5   0   17.53    1.46
   4   5   0   18.53    1.45
  -4  -5   0   20.10    4.95
  -4  -5   0   23.38    1.41
   4   5   1   23.24    1.98
   4   5   1   20.18    2.32
  -4  -5  -1   20.11    2.48
  -4  -5  -1   21.94    1.17
  -4  -5  -2   22.74    2.42
  -4  -5  -2   28.08    1.55
  -4  -5  -2   27.55    1.25
  -4  -5  -3   44.92    3.82
  -4  -5  -3   38.67    2.24
  -4  -5  -3   45.35    1.81
  -4  -5  -4  483.93   10.73
  -4  -5  -4  434.37    8.13
  -4  -5  -4  492.31    9.07
  -4  -5  -5  109.37    7.80
  -4  -5  -5   98.08    4.22
  -4  -5  -5  108.33    3.98
  -4  -5  -6   -2.54    2.69
  -4  -5  -6    1.33    0.64
  -4  -5  -6    2.57    1.20
  -4  -5  -7    2.80    2.17
  -4  -5  -7   -0.36    1.41
  -4  -5  -8  151.89   11.62
  -4  -5  -8  171.00    4.55
  -4  -5  -9  143.48   10.34
  -4  -5  -9  158.79    9.93
  -4  -5 -10   26.00    4.87
  -4  -5 -10   20.82    2.62
  -4  -5 -11    4.44    4.34
  -4  -5 -11    1.94    2.22
  -4  -5 -12   -0.46    3.06
  -4  -5 -12    3.21    2.01
   4   6  -8   -0.09    1.87
  -4  -6   8    5.03    2.27
   4   6  -7  343.87   18.92
  -4  -6   7  304.49   17.02
   4   6  -6  244.22   14.64
  -4  -6   6  213.05   12.81
   4   6  -5   71.79    3.65
  -4  -6   5   55.69    3.74
   4   6  -4   70.51    5.94
  -4  -6   4   50.95    6.32
   4   6  -3  136.17    6.29
  -4  -6   3  110.89    5.84
   4   6  -2   25.32    2.05
  -4  -6   2   26.45    3.87
  -4  -6   2   26.15    1.75
   4   6  -1  110.31    3.08
  -4  -6   1  120.27    4.50
  -4  -6   1   98.82    2.61
   4   6   0    2.08    0.72
  -4  -6   0    4.34    2.42
  -4  -6   0    2.31    0.49
  -4  -6  -1  188.93    7.69
  -4  -6  -2  642.03   29.68
  -4  -6  -3    1.81    2.50
  -4  -6  -4   69.87    4.63
  -4  -6  -4   57.44    2.69
  -4  -6  -4   57.35    2.66
  -4  -6  -5   63.40    4.58
  -4  -6  -5   63.51    1.42
  -4  -6  -5   64.27    1.90
  -4  -6  -6    2.52    2.76
  -4  -6  -6    1.86    0.72
  -4  -6  -6    3.38    1.01
  -4  -6  -7   49.39    6.32
  -4  -6  -7   42.52    3.64
  -4  -6  -8   41.94    4.80
  -4  -6  -8   39.01    2.90
  -4  -6  -9   17.69    3.93
  -4  -6  -9   21.07    2.77
  -4  -6 -10    1.96    3.45
  -4  -6 -10    4.33    1.74
  -4  -6 -11   35.84    5.52
  -4  -6 -11   37.78    3.74
  -4  -6 -12    6.00    3.28
  -4  -6 -12    4.94    2.57
   4   7  -7    5.24    1.99
  -4  -7   7    1.99    1.22
   4   7  -6  320.13   18.69
  -4  -7   6  284.02   16.78
   4   7  -5    1.86    1.34
  -4  -7   5   10.11    3.35
   4   7  -4  228.19   13.21
  -4  -7   4  195.11   14.01
   4   7  -3  476.57   20.00
  -4  -7   3  461.81   20.23
   4   7  -2   55.98    4.18
  -4  -7   2   66.92    6.25
   4   7  -1  129.21    8.68
  -4  -7   1  143.40   10.56
   4   7   0  205.60    8.38
  -4  -7  -1  175.80    8.56
  -4  -7  -2    2.03    2.24
  -4  -7  -3    1.23    2.31
  -4  -7  -4    2.12    2.59
  -4  -7  -5    8.94    3.33
  -4  -7  -6  265.29   13.71
  -4  -7  -7  319.96   21.04
  -4  -7  -8  127.16    9.52
  -4  -7  -9    8.67    5.74
  -4  -7  -9    2.42    2.06
  -4  -7 -10   11.37    5.44
  -4  -7 -10   11.22    2.24
  -4  -7 -11    8.13    5.13
   4   8  -6    1.91    1.47
  -4  -8   6    2.82    2.88
  -4  -8   5   32.32    4.16
   4   8  -4   91.99    5.79
  -4  -8   4   79.01    8.98
   4   8  -3  101.11    6.20
  -4  -8   3  100.03    6.95
  -4  -8   2  113.76    9.13
  -4  -8   1  370.24   16.54
  -4  -8   0   49.53    4.26
  -4  -8  -1    3.13    2.11
  -4  -8  -2  233.79   10.99
  -4  -8  -3   -4.91    2.51
  -4  -8  -4  190.51   10.59
  -4  -8  -5  124.87    6.93
  -4  -8  -6  490.10   28.54
  -4  -8  -7   65.40    4.71
  -4  -8  -8    5.41    3.25
  -4  -8  -9   11.03    3.92
  -4  -8 -10   12.01    5.42
  -4  -9   5   66.64    5.80
  -4  -9   4    9.48    2.50
  -4  -9   3   10.03    3.58
  -4  -9   2  159.94   10.31
  -4  -9   1  223.03   13.80
  -4  -9   0  346.88   20.49
  -4  -9  -1   34.49    3.68
  -4  -9  -2    3.45    2.86
  -4  -9  -3    3.75    2.31
  -4  -9  -4   34.62   11.78
  -4  -9  -5    6.65    3.32
  -4  -9  -6   -2.01    2.95
  -4  -9  -7    4.32    3.08
  -4  -9  -8    8.78    3.61
  -4  -9  -9   10.41    3.85
  -4 -10   2    9.78    3.57
  -4 -10   1    6.39    4.38
  -4 -10   0   -0.32    2.29
  -4 -10  -1  238.11   14.53
  -4 -10  -2   58.91    5.76
  -4 -10  -3   62.14    5.51
  -4 -10  -4    3.59    2.93
  -4 -10  -5    5.76    3.52
  -4 -10  -6   -0.05    2.08
  -4 -10  -7   28.17    5.24
  -4 -11   0   13.46    3.53
  -4 -11  -1   21.33    3.89
  -4 -11  -2    3.64    3.99
  -4 -11  -3   23.21    4.91
  -4 -11  -4    6.78    4.99
   5  -8  -4    2.28    2.93
   5  -8  -4    3.18    3.00
   5  -8  -3   -1.55    2.07
   5  -8  -3    4.09    3.30
   5  -8  -2   53.91    5.87
   5  -8  -2   57.73    8.62
   5  -8  -1   57.01    8.45
   5  -8  -1   53.36    6.09
   5  -8   0   29.19    3.94
   5  -8   0   30.35    7.92
   5  -8   1   44.29    5.36
   5  -8   1   40.37   10.35
   5  -8   2    3.43    2.30
   5  -8   2    3.79    2.77
   5  -8   3    8.92    2.96
  -5   8  -3    8.56    3.16
   5  -7  -6   42.06    4.01
   5  -7  -6   44.82    5.38
   5  -7  -5    5.74    2.35
   5  -7  -5    1.28    3.37
   5  -7  -4  118.84    8.17
   5  -7  -4   92.93    6.99
   5  -7  -3  220.15   15.09
   5  -7  -3  189.35   12.13
   5  -7  -2   32.00    3.14
   5  -7  -2   24.63    9.20
   5  -7  -1   66.45    5.99
   5  -7  -1   83.72   14.11
   5  -7   0    1.89    1.66
   5  -7   0    2.36    2.44
   5  -7   1    0.78    2.81
   5  -7   1    1.66    2.48
   5  -7   2    5.34    2.68
   5  -7   2    0.84    1.87
   5  -7   3   45.54    5.03
   5  -7   4   88.52    8.05
  -5   7  -4   68.16    6.28
   5  -7   5   24.54    4.72
  -5   7  -5   33.37    7.44
  -5   7  -6   11.87    3.15
   5  -6  -7   12.77    5.83
   5  -6  -7   26.27    5.43
   5  -6  -6   55.45    5.46
   5  -6  -6   55.48    6.56
   5  -6  -5    1.87    2.13
   5  -6  -5   -0.07    3.13
   5  -6  -4   82.36    5.79
   5  -6  -4   63.76    5.50
   5  -6  -3  153.05    9.75
   5  -6  -3  138.37    9.45
   5  -6  -2   15.85    3.31
   5  -6  -2   13.68    3.93
   5  -6  -1  116.31    8.19
   5  -6  -1  128.72   17.93
   5  -6   0   31.28    9.76
   5  -6   0   37.69   11.82
   5  -6   1  367.71   21.51
   5  -6   1  382.84   22.48
   5  -6   2    2.12    3.07
   5  -6   2   -1.01    2.92
   5  -6   3   82.42    6.86
   5  -6   3   91.19   10.90
   5  -6   4   35.28    5.40
  -5   6  -4   19.23    3.66
   5  -6   5   11.51    3.57
  -5   6  -5   20.60    4.78
   5  -6   6    1.77    3.75
  -5   6  -6    4.91    2.96
   5  -6   7   48.02    7.12
  -5   6  -7   34.14    5.14
   5  -5  -8   24.93    2.27
   5  -5  -8   31.35    6.01
   5  -5  -7    5.79    1.90
   5  -5  -7    4.19    3.22
   5  -5  -6   15.66    2.89
   5  -5  -6    9.41    4.20
   5  -5  -5  273.51   15.88
   5  -5  -5  289.54   17.47
   5  -5  -4   13.12    2.83
   5  -5  -4   10.82    3.76
   5  -5  -3   27.04    2.61
   5  -5  -3   29.89    4.07
   5  -5  -2  102.85    5.31
   5  -5  -2   87.11    5.71
   5  -5  -1    3.50    3.33
   5  -5  -1    2.47    2.81
   5  -5   0   39.93    5.56
   5  -5   0   51.10    8.30
   5  -5   1    3.90    3.46
   5  -5   1    3.92    3.49
   5  -5   2    0.86    3.04
   5  -5   2    5.54    1.70
   5  -5   3  560.04   24.76
   5  -5   3  627.94   27.23
   5  -5   4   16.56    3.52
  -5   5  -4   18.40    3.86
   5  -5   5    9.43    3.47
  -5   5  -5    6.47    2.88
   5  -5   6  543.33   30.20
  -5   5  -6  587.94    9.43
   5  -5   7   10.21    3.96
  -5   5  -7   20.88    4.13
   5  -5   8    8.47    4.66
  -5   5  -8    7.17    2.92
   5  -4  -9   14.96    3.86
   5  -4  -8  111.27    7.18
   5  -4  -8  144.27   10.90
   5  -4  -7  123.22    7.32
   5  -4  -7   99.75    7.31
   5  -4  -6  104.03    7.06
   5  -4  -6   83.49    7.01
   5  -4  -5  116.97    7.25
   5  -4  -5  110.82    8.24
   5  -4  -4   65.53    3.74
   5  -4  -4   49.60    5.31
   5  -4  -3   12.97    2.67
   5  -4  -3    9.00    2.84
   5  -4  -2   53.84    5.87
   5  -4  -2   44.48    4.20
   5  -4  -1   68.78    6.85
   5  -4  -1   50.36    5.55
   5  -4   0  431.92   19.06
   5  -4   0  444.49   19.70
   5  -4   1    7.47    3.39
   5  -4   1    3.27    3.45
   5  -4   2   62.60    5.39
   5  -4   2   77.90   11.45
   5  -4   3  298.74   11.15
   5  -4   3  298.23   11.31
   5  -4   4   35.08    5.47
   5  -4   4   47.05   13.32
   5  -4   5  414.38   18.90
  -5   4  -5  386.27   17.11
   5  -4   6   71.29    5.26
  -5   4  -6   68.03    4.79
   5  -4   7    3.70    3.62
  -5   4  -7    4.74    2.76
   5  -4   8    1.76    3.12
  -5   4  -8    2.54    2.35
   5  -4   9   13.11    5.56
  -5   4  -9    9.14    4.32
   5  -3  -9   43.46    6.72
   5  -3  -8    0.58    1.21
   5  -3  -8   -1.26    3.31
   5  -3  -7  164.75   10.55
   5  -3  -7  177.74   12.14
   5  -3  -6   38.16    4.21
   5  -3  -6   34.06    4.81
   5  -3  -5  639.65   26.68
   5  -3  -5  540.44   23.79
   5  -3  -4    9.69    1.95
   5  -3  -4    7.45    3.26
   5  -3  -3  250.42   10.88
   5  -3  -3  196.64   10.06
   5  -3  -2   62.85    2.55
   5  -3  -2   56.12    5.74
   5  -3  -1   76.86    3.50
   5  -3  -1   65.62    5.29
   5  -3   0    2.13    1.45
   5  -3   0    4.88    4.22
   5  -3   1   95.52    4.37
   5  -3   1   97.03    7.56
   5  -3   2   55.38    4.79
   5  -3   2   49.43   10.27
   5  -3   3  665.09   15.42
   5  -3   3  681.58   15.77
   5  -3   4  291.58   13.58
   5  -3   4  328.56   15.24
   5  -3   5    0.56    3.74
  -5   3  -5   -0.20    2.42
   5  -3   6    2.27    3.54
  -5   3  -6    5.78    3.89
   5  -3   7   15.54    4.73
  -5   3  -7   22.27    4.23
   5  -3   8   45.45    5.27
  -5   3  -8   64.91    4.77
   5  -3   9    6.08    4.16
  -5   3  -9    1.31    2.47
   5  -3  10   58.64    8.26
  -5   3 -10   27.03    4.82
   5  -2 -10    7.82    4.93
   5  -2  -9   21.82    4.17
   5  -2  -8   41.39    2.48
   5  -2  -8   24.53    4.08
   5  -2  -7    9.02    1.73
   5  -2  -7   11.30    2.96
   5  -2  -4  192.89    8.49
   5  -2  -4  160.69    8.72
  -5   2   4  153.47    6.87
   5  -2  -3   31.81    2.54
   5  -2  -3   23.63    4.07
  -5   2   3   16.42    1.56
   5  -2  -2   21.81    1.82
   5  -2  -2   13.32    4.39
  -5   2   2   11.86    1.25
   5  -2  -1   39.33    2.80
   5  -2  -1   34.13    4.56
  -5   2   1   37.31    1.91
   5  -2   0    0.95    1.26
   5  -2   0    2.71    3.40
   5  -2   1  193.36    6.63
   5  -2   1  188.54   15.11
   5  -2   2  116.75    6.48
   5  -2   2  103.13   17.08
   5  -2   3  177.67    7.41
   5  -2   3  166.30   15.47
   5  -2   4  154.38   12.79
   5  -2   4  158.77    7.04
   5  -2   5   25.73    5.72
  -5   2  -5   27.10    6.57
   5  -2   6  324.80   11.50
  -5   2  -6  317.67   11.07
   5  -2   7  196.05   15.82
  -5   2  -7  200.30   10.58
   5  -2   8   -0.33    3.31
  -5   2  -8    0.65    2.80
   5  -2   9  143.14   10.24
  -5   2  -9  156.90   10.42
   5  -2  10   43.23    7.39
  -5   2 -10   39.11    4.80
   5  -2  11   17.48    3.68
  -5   2 -11   20.76    4.67
   5  -1 -10   96.64    7.73
   5  -1  -9    9.50    2.56
   5  -1  -8   41.00    4.18
   5  -1  -7  155.32    9.00
   5  -1  -7  168.68   11.53
   5  -1  -6    9.54    2.04
   5  -1  -6    7.14    4.11
   5  -1  -5   62.52    3.13
   5  -1  -5   95.98    4.45
   5  -1  -5   88.93    6.56
   5  -1  -4 1199.12    4.92
   5  -1  -4 1055.34   22.37
   5  -1  -3  194.18    6.72
   5  -1  -3  182.45    8.33
  -5   1   3  144.45    5.22
   5  -1  -2  289.88    5.79
   5  -1  -2  276.71    8.09
   5  -1  -1   43.70    2.35
   5  -1  -1   31.81    4.34
  -5   1   1   40.21    2.14
   5  -1   0  132.41    3.51
   5  -1   0  123.12    6.14
  -5   1   0  120.47    3.13
   5  -1   1    1.34    1.17
   5  -1   1    5.44    3.23
  -5   1  -1    2.45    1.42
   5  -1   2  111.42    7.00
   5  -1   2  108.34    4.98
   5  -1   3   20.09    6.85
   5  -1   3   27.65   11.58
   5  -1   4  183.38    7.64
   5  -1   4  176.58    8.01
   5  -1   5    1.05    2.61
  -5   1  -5    1.79    2.12
   5  -1   6   24.04    4.87
  -5   1  -6   16.01    2.93
   5  -1   7  199.36    8.74
  -5   1  -7  201.03    8.53
   5  -1   8   69.12    5.71
  -5   1  -8   60.49    5.25
   5  -1   9    6.59    3.17
  -5   1  -9    5.91    2.63
   5  -1  10   20.14    5.48
  -5   1 -10   19.92    3.89
   5  -1  11    2.81    3.32
  -5   1 -11    5.07    4.87
   5   0 -10    8.05    3.83
   5   0  -9   42.30    4.73
   5   0  -8   66.30    5.38
   5   0  -7  261.32   14.68
   5   0  -7  310.13   18.39
   5   0  -6   18.79    1.90
   5   0  -6   15.76    3.87
   5   0  -5   32.13    2.88
   5   0  -5   50.59    4.14
   5   0  -5   42.61    3.82
   5   0  -4  127.37    2.82
   5   0  -4  155.67    5.67
   5   0  -3    0.14    0.11
   5   0  -3   -0.02    0.06
   5   0  -3    3.21    2.60
   5   0  -2    7.80    1.25
   5   0  -2   14.22    4.16
   5   0  -1  127.81    2.82
   5   0  -1  118.86    5.06
  -5   0   1  113.44    2.55
   5   0   0 1134.03   41.07
   5   0   0 1114.83   40.82
  -5   0   0 1126.69   40.61
   5   0   1  213.47    8.24
   5   0   1  198.93    8.54
  -5   0  -1  219.61    8.30
   5   0   2   79.30    3.65
   5   0   2   81.56    5.87
  -5   0  -2   80.42    3.20
   5   0   3  840.71   16.10
   5   0   3  789.55   15.65
   5   0   4  261.31    6.59
   5   0   4  251.76    7.06
   5   0   5    0.95    2.29
  -5   0  -5    3.74    2.07
   5   0   6  266.05    8.45
  -5   0  -6  230.49    6.52
   5   0   7  139.99    8.74
  -5   0  -7  155.20    7.75
   5   0   8  269.75   13.30
  -5   0  -8  240.66   11.44
   5   0   9   44.49    5.25
  -5   0  -9   42.14    3.50
   5   0  10   35.68    7.69
  -5   0 -10   30.08    3.43
   5   0  11   33.86   11.06
  -5   0 -11   36.24    4.10
   5   0  12   55.14   16.97
  -5   0 -12   55.60    5.04
   5   1 -10   49.06    6.46
   5   1  -9   11.32    4.10
   5   1  -8   -0.31    2.60
   5   1  -7    0.22    0.61
   5   1  -7    1.81    2.31
   5   1  -6   70.70    4.84
   5   1  -6   99.08    8.13
   5   1  -5   16.44    1.15
   5   1  -5   24.63    4.00
   5   1  -4  116.03    4.80
   5   1  -3   31.77    3.19
   5   1  -2    2.12    2.01
   5   1  -1  431.46    9.22
   5   1   0  576.36   21.38
  -5  -1   0  630.98   22.74
   5   1   1  275.60   10.32
   5   1   1  249.55    9.91
  -5  -1  -1  259.22    9.60
   5   1   2  155.83    6.20
   5   1   2  151.46    6.78
  -5  -1  -2  159.37    6.20
   5   1   3  348.86   13.26
   5   1   3  351.14   14.62
  -5  -1  -3  353.65   13.21
   5   1   4  515.48   10.69
   5   1   4  482.90   10.52
   5   1   5   94.51    5.13
  -5  -1  -5   89.43    5.08
   5   1   6  132.79   10.68
  -5  -1  -6  141.40    5.31
   5   1   7   12.70    6.89
  -5  -1  -7   17.14    2.90
   5   1   8  457.87   14.61
  -5  -1  -8  482.56   14.57
   5   1   9   -2.37    3.05
  -5  -1  -9    2.00    2.98
   5   1  10   75.20   19.34
  -5  -1 -10   78.13    4.83
   5   1  11    4.94    2.78
  -5  -1 -11    3.89    2.48
   5   1  12    5.46    4.14
  -5  -1 -12   11.91    3.65
   5   2 -10    5.23    2.67
   5   2  -9   57.43    5.52
   5   2  -8    5.39    2.54
   5   2  -7  483.47   27.66
   5   2  -6   98.53    3.70
   5   2  -6  131.13    7.06
   5   2  -5  178.42    7.33
   5   2  -5  205.59   10.08
   5   2  -4   28.88    4.39
   5   2  -3   59.36    4.02
   5   2  -2  379.23    8.50
   5   2  -1   61.14    3.53
   5   2   0    1.76    2.41
  -5  -2   0    1.78    0.42
  -5  -2   0    0.68    0.43
   5   2   1   26.65    2.44
  -5  -2  -1   28.98    1.79
  -5  -2  -1   28.33    1.66
   5   2   2 1216.76   44.11
   5   2   2 1133.92   41.43
  -5  -2  -2 1184.29   42.80
   5   2   3   86.84    5.99
   5   2   3   79.87    3.21
  -5  -2  -3   69.95    3.99
   5   2   4  505.11   10.63
   5   2   5    4.04    1.35
  -5  -2  -5    1.96    1.85
   5   2   6    7.13    4.91
  -5  -2  -6   10.93    2.79
   5   2   7   58.25    8.34
  -5  -2  -7   78.50    4.65
   5   2   8  115.28   15.68
  -5  -2  -8  121.67    9.02
   5   2   9   62.81   12.12
  -5  -2  -9   68.89    4.42
   5   2  10    4.63    3.66
  -5  -2 -10    7.66    3.14
   5   2  11   41.93   14.44
  -5  -2 -11   36.79    3.34
   5   2  12   32.48   13.20
  -5  -2 -12   29.62    4.45
   5   3  -9   50.83    5.23
   5   3  -8  190.36   11.62
   5   3  -7    1.93    2.54
   5   3  -6   28.83    4.09
   5   3  -5  278.64    9.25
   5   3  -4    8.22    2.45
   5   3  -3  231.13    8.99
   5   3  -2  702.74   32.12
   5   3  -1   58.99    3.46
   5   3   0 1070.37   19.85
   5   3   1   16.80    2.31
  -5  -3  -1   17.65    1.45
  -5  -3  -1   15.37    1.51
  -5  -3  -1   10.03    1.23
   5   3   2   15.37    3.32
  -5  -3  -2   10.70    1.66
  -5  -3  -2   13.19    1.55
  -5  -3  -2    9.40    1.31
   5   3   3   20.35    5.09
  -5  -3  -3   19.37    2.45
  -5  -3  -3   19.22    1.57
  -5  -3  -4   61.31    5.92
  -5  -3  -4   55.03    2.88
   5   3   5   86.16    4.28
  -5  -3  -5   80.62    3.79
   5   3   6  933.57   20.32
  -5  -3  -6  991.40   20.26
   5   3   7    2.85    2.79
  -5  -3  -7    1.07    1.51
   5   3   8   80.41   10.69
  -5  -3  -8   83.79    6.67
   5   3   9  353.54   21.01
  -5  -3  -9  312.16   18.05
   5   3  10    3.58    2.78
  -5  -3 -10    3.13    1.91
   5   3  11   31.50    9.21
  -5  -3 -11   17.26    2.82
   5   3  12    1.24    2.88
  -5  -3 -12    1.19    2.15
   5   4  -9  144.81   10.78
   5   4  -8  199.59   13.06
   5   4  -7    3.55    2.33
   5   4  -6   41.49    4.62
   5   4  -5  137.79    6.87
   5   4  -4   10.19    2.79
   5   4  -4    9.90    0.74
  -5  -4   4    8.45    1.38
   5   4  -3   85.47    3.66
   5   4  -3   99.90    2.46
  -5  -4   3   78.48    2.24
   5   4  -2  354.91   12.38
  -5  -4   2  277.56    9.31
   5   4  -1   10.44    1.96
  -5  -4   1    5.71    0.91
  -5  -4   1    7.78    1.30
   5   4   0  115.85    3.41
  -5  -4   0  111.94    2.85
  -5  -4   0  132.48    4.38
  -5  -4   0  118.28    3.30
   5   4   1    2.75    1.55
  -5  -4  -1    0.97    0.79
  -5  -4  -1    0.27    0.50
  -5  -4  -1    1.83    1.05
   5   4   2 1248.96   23.28
  -5  -4  -2 1253.41    6.51
  -5  -4  -2 1300.75    6.48
   5   4   3   98.08    2.99
  -5  -4  -3  102.21    3.57
  -5  -4  -3   79.24    2.43
  -5  -4  -4   11.51    2.36
  -5  -4  -4   10.65    1.17
  -5  -4  -4   13.56    1.66
  -5  -4  -5  227.59    8.69
  -5  -4  -5  250.61    8.74
  -5  -4  -6    2.49    2.68
  -5  -4  -6    3.89    1.74
  -5  -4  -7    8.12    4.18
  -5  -4  -7   13.29    2.53
  -5  -4  -8  397.04   18.57
  -5  -4  -8  376.46   16.18
  -5  -4  -9  124.28   10.24
  -5  -4  -9  113.33    7.53
  -5  -4 -10   15.57    2.90
  -5  -4 -10   11.19    2.73
  -5  -4 -11    0.74    3.21
  -5  -4 -11    1.09    2.22
  -5  -4 -12    3.34    3.62
  -5  -4 -12    5.83    2.13
   5   5  -8  122.47    9.40
   5   5  -7   22.98    3.57
   5   5  -6    6.75    2.04
  -5  -5   6    3.96    1.91
   5   5  -5   50.65    3.63
  -5  -5   5   41.20    4.53
   5   5  -4  129.82    5.66
  -5  -5   4  123.86    4.86
   5   5  -3  112.75    7.93
   5   5  -3  123.27    8.32
  -5  -5   3  105.97    7.39
   5   5  -2   92.51    4.55
   5   5  -2  105.19    4.76
  -5  -5   2   81.53    5.34
   5   5  -1    0.16    0.99
   5   5  -1    0.98    0.64
  -5  -5   1    0.70    0.97
  -5  -5   1   -0.48    0.75
   5   5   0   51.52    3.14
   5   5   0   57.88    2.67
  -5  -5   0   53.80    2.84
  -5  -5   0   54.43    2.47
   5   5   1  138.80    5.40
  -5  -5  -1  126.86    6.81
  -5  -5  -1  149.15    5.56
  -5  -5  -1  118.70    4.36
   5   5   2  157.33    5.68
  -5  -5  -2  155.08    6.05
  -5  -5  -2  133.48    4.77
  -5  -5  -3   -0.84    1.65
  -5  -5  -3    1.28    0.54
  -5  -5  -3    2.71    1.21
  -5  -5  -4   78.79    4.63
  -5  -5  -4   58.65    3.14
  -5  -5  -4   69.90    2.30
  -5  -5  -5  225.55    9.85
  -5  -5  -5  195.55    4.63
  -5  -5  -5  215.74    5.16
  -5  -5  -6  545.75   23.43
  -5  -5  -6  550.80   22.84
  -5  -5  -7   25.57    5.32
  -5  -5  -7   20.18    2.54
  -5  -5  -8   66.96    5.33
  -5  -5  -8   73.82    4.24
  -5  -5  -9   11.33    3.92
  -5  -5  -9    7.53    2.17
  -5  -5 -10    3.42    2.88
  -5  -5 -10    3.07    1.80
  -5  -5 -11    1.65    3.58
  -5  -5 -11    0.55    2.03
  -5  -5 -12   18.64    4.84
  -5  -5 -12    8.03    2.39
   5   6  -8   29.00    4.07
   5   6  -7    7.18    2.94
   5   6  -6  157.32   10.10
   5   6  -5    6.32    1.89
   5   6  -4   18.80    2.16
  -5  -6   4   22.52    2.68
   5   6  -3   18.19    2.20
  -5  -6   3   17.87    2.45
   5   6  -2  174.57    5.61
  -5  -6   2  149.47   11.99
   5   6  -1   92.21    4.76
  -5  -6   1   95.08    5.09
  -5  -6   1   95.89    4.35
   5   6   0    2.76    1.13
  -5  -6   0    4.07    1.65
  -5  -6   0    1.73    0.59
   5   6   1  131.31    5.11
  -5  -6  -1  136.47    7.14
  -5  -6  -1  150.75    3.46
  -5  -6  -2  191.90    5.94
  -5  -6  -2  156.98    3.41
  -5  -6  -2  167.95    3.62
  -5  -6  -3    8.23    3.00
  -5  -6  -3    8.50    0.61
  -5  -6  -3    8.56    0.81
  -5  -6  -4 1264.83   87.37
  -5  -6  -4 1060.85   43.09
  -5  -6  -4 1186.57   81.54
  -5  -6  -5   26.70    3.61
  -5  -6  -5   27.01    2.19
  -5  -6  -6   50.48    5.56
  -5  -6  -6   39.82    3.03
  -5  -6  -7   35.32    4.78
  -5  -6  -7   32.34    2.21
  -5  -6  -8   47.01    5.49
  -5  -6  -8   50.02    2.56
  -5  -6  -9    8.78    2.86
  -5  -6  -9   11.72    2.19
  -5  -6 -10    6.36    3.01
  -5  -6 -10    6.81    2.23
  -5  -6 -11   13.28    4.66
  -5  -6 -11   14.74    2.65
   5   7  -7   61.33    5.45
   5   7  -6   65.46    5.79
   5   7  -5   15.91    2.28
  -5  -7   5   20.14    2.86
   5   7  -4   29.27    2.00
  -5  -7   4   43.27    3.84
   5   7  -3  132.06    7.91
  -5  -7   3  121.78    8.03
   5   7  -2   63.92    2.48
  -5  -7   2   60.50    8.32
   5   7  -1  411.05   17.12
  -5  -7   1  396.39   17.21
   5   7   0    0.84    0.62
  -5  -7   0    0.55    2.09
  -5  -7  -1  146.58   10.64
  -5  -7  -2    1.63    2.41
  -5  -7  -3  197.36    7.24
  -5  -7  -4  311.58    9.91
  -5  -7  -5  185.90    9.33
  -5  -7  -6   83.70    5.83
  -5  -7  -7   42.00    5.76
  -5  -7  -8    0.52    3.07
  -5  -7  -9   54.62    5.43
  -5  -7 -10   -2.03    3.34
  -5  -7 -11   11.28    4.70
  -5  -8   4   19.62    3.26
  -5  -8   3   79.41    5.61
  -5  -8   2    2.54    2.62
  -5  -8   1    3.93    1.93
  -5  -8   0  431.54   24.71
  -5  -8  -1    6.34    3.16
  -5  -8  -2   13.00    2.90
  -5  -8  -3    3.44    1.81
  -5  -8  -4   60.89    4.70
  -5  -8  -5   44.22    4.00
  -5  -8  -6    0.02    1.31
  -5  -8  -7    7.13    3.10
  -5  -8  -8    5.98    4.56
  -5  -8  -9    2.49    2.14
  -5  -8 -10    8.10    3.50
  -5  -9   4   41.22    3.91
  -5  -9   3  130.70    9.95
  -5  -9   2    1.40    2.00
  -5  -9   1    4.98    2.06
  -5  -9   0    4.80    2.28
  -5  -9  -1    8.30    3.62
  -5  -9  -2   72.96    5.43
  -5  -9  -3   68.08    7.97
  -5  -9  -4   74.62   13.47
  -5  -9  -5    1.36    2.48
  -5  -9  -6    6.65    2.96
  -5  -9  -7    2.32    3.39
  -5  -9  -8    5.79    3.43
  -5 -10   2    1.68    1.49
  -5 -10   1   32.45    4.41
  -5 -10   0   27.69    4.20
  -5 -10  -1  105.55    9.28
  -5 -10  -2   22.44    3.59
  -5 -10  -3   50.81    4.99
  -5 -10  -4    7.07    3.57
  -5 -10  -5    5.01    2.46
  -5 -10  -6   77.42    8.51
  -5 -10  -7    8.79    3.58
   6  -7  -3    2.14    2.23
   6  -7  -3    0.69    2.92
   6  -7  -2   23.30    4.27
   6  -7  -2   18.22    8.41
   6  -7  -1    1.27    2.15
   6  -7  -1    3.36    1.78
   6  -7   0   23.77    3.55
   6  -7   0   24.34    8.96
   6  -7   1   49.23    5.21
   6  -7   1   49.20    8.79
   6  -7   2    2.30    3.55
   6  -7   2    1.19    2.34
   6  -7   3    2.45    2.87
   6  -7   3    2.04    1.66
   6  -6  -5   76.77    5.77
   6  -6  -5   58.74    5.64
   6  -6  -4  105.93    8.58
   6  -6  -4   95.11    9.20
   6  -6  -3   54.50    4.77
   6  -6  -3   63.01    6.50
   6  -6  -2    1.85    2.22
   6  -6  -2   -0.45    3.15
   6  -6  -1  135.34    8.90
   6  -6  -1  126.28    9.85
   6  -6   0    2.92    2.16
   6  -6   0    1.75    2.33
   6  -6   1  103.88    7.62
   6  -6   1   93.06    9.69
   6  -6   2   42.58    4.52
   6  -6   2   41.61    9.94
   6  -6   3  275.17   16.91
   6  -6   3  273.75   22.20
   6  -6   4  139.47   11.74
  -6   6  -4  122.71   10.52
   6  -6   5    3.44    2.99
  -6   6  -5    3.53    3.10
  -6   6  -6   11.04    3.05
   6  -5  -7   35.68    5.15
   6  -5  -6   14.13    2.40
   6  -5  -6   16.40    3.82
   6  -5  -5    8.28    1.92
   6  -5  -5    6.21    3.55
   6  -5  -4   73.03    5.15
   6  -5  -4   44.92    3.57
   6  -5  -3   15.86    2.56
   6  -5  -3   17.76    4.10
   6  -5  -2   29.99    3.05
   6  -5  -2   33.68    4.35
   6  -5  -1   20.11    2.55
   6  -5  -1   21.41    4.49
   6  -5   0  316.83   18.47
   6  -5   0  344.41   25.36
   6  -5   1   43.67    3.25
   6  -5   1   50.31   14.20
   6  -5   2   57.58    4.52
   6  -5   2   40.76   13.77
   6  -5   3   37.44    4.76
   6  -5   3   25.00    8.84
   6  -5   4  329.55   21.11
   6  -5   4  358.55   20.51
   6  -5   5   10.09    3.12
  -6   5  -5   16.58    3.73
   6  -5   6   -2.43    3.01
  -6   5  -6    8.71    2.62
   6  -5   7   40.81    5.13
  -6   5  -7   45.78    5.50
   6  -4  -7   60.27    8.14
   6  -4  -6  141.91   10.74
   6  -4  -5   59.66    4.33
   6  -4  -5   41.61    5.61
   6  -4  -4  199.19   11.64
   6  -4  -4  183.29   12.50
   6  -4  -3   34.46    2.24
   6  -4  -3   25.74    5.14
   6  -4  -2   46.08    3.05
   6  -4  -2   40.96    5.71
   6  -4  -1  119.61    5.24
   6  -4  -1  118.42    8.04
   6  -4   0   93.17    8.27
   6  -4   0   76.18    7.93
   6  -4   1  144.30    9.21
   6  -4   1  115.62   11.71
   6  -4   2    7.06    2.20
   6  -4   2    9.67    3.71
   6  -4   3  317.60   18.56
   6  -4   3  332.31   20.25
   6  -4   4   17.89    5.37
   6  -4   4   15.12    4.76
   6  -4   5    2.18    2.89
  -6   4  -5   -2.62    2.56
   6  -4   6    3.31    3.17
  -6   4  -6    1.13    2.50
   6  -4   7   43.85    5.26
  -6   4  -7   36.82    3.75
   6  -4   8    1.34    3.00
  -6   4  -8    2.85    2.51
   6  -3  -8  299.40   19.10
   6  -3  -7  395.43   23.56
   6  -3  -6  177.52   11.48
   6  -3  -5   39.52    2.46
   6  -3  -5   27.32    4.02
   6  -3  -4   20.28    2.25
   6  -3  -4   16.07    4.42
   6  -3  -3  170.05    7.75
   6  -3  -3  166.01    9.63
   6  -3  -2  154.04    5.89
   6  -3  -2  154.56    8.13
   6  -3  -1  109.14    7.86
   6  -3  -1   94.31    8.88
   6  -3   0   14.75    2.26
   6  -3   0   13.92    4.79
   6  -3   1  577.32   16.43
   6  -3   1  461.44   14.86
   6  -3   2   86.37    7.26
   6  -3   2   75.11   15.22
   6  -3   3   63.46    5.03
   6  -3   3   43.87    6.30
   6  -3   4    0.07    2.55
   6  -3   4    6.04    4.56
   6  -3   5    0.35    2.92
  -6   3  -5    4.73    3.79
   6  -3   6  244.72   18.61
  -6   3  -6  261.01   15.93
   6  -3   7   62.89    6.60
  -6   3  -7   64.58    6.13
   6  -3   8    2.48    3.09
  -6   3  -8    1.19    2.63
   6  -3   9   47.63    8.00
  -6   3  -9   42.35    5.24
   6  -2  -8   65.37    7.53
   6  -2  -7  506.41   29.17
   6  -2  -6   91.97    7.44
   6  -2  -5    1.35    1.10
   6  -2  -5    7.42    4.08
   6  -2  -4 1144.86    5.67
   6  -2  -4 1004.70   42.39
   6  -2  -3   46.85    4.09
   6  -2  -3   36.23    4.53
   6  -2  -2  105.53    8.20
   6  -2  -2  108.32    8.76
   6  -2  -1   15.61    1.98
   6  -2  -1    4.74    2.90
  -6   2   1   12.68    1.36
   6  -2   0   70.93    4.01
   6  -2   0   67.74    5.77
   6  -2   1   62.66    3.75
   6  -2   1   49.27    6.27
   6  -2   2   38.79    2.81
   6  -2   2   43.92   12.47
   6  -2   3  127.33    7.11
   6  -2   3  130.81    8.52
   6  -2   4  227.51   11.14
   6  -2   4  260.40    9.16
   6  -2   5 1017.66   42.76
  -6   2  -5 1052.71   11.36
   6  -2   6  109.50    8.80
  -6   2  -6   85.88    7.55
   6  -2   7   24.58    5.61
  -6   2  -7   23.26    5.04
   6  -2   8   23.77    4.44
  -6   2  -8   30.35    4.28
   6  -2   9   16.25    3.16
  -6   2  -9   21.50    4.48
   6  -2  10   16.28    3.63
  -6   2 -10   21.76    4.31
   6  -1  -9   23.08    4.18
   6  -1  -8   65.34    6.99
   6  -1  -7   19.40    3.78
   6  -1  -6   62.38    5.56
   6  -1  -5   12.78    3.94
   6  -1  -4  253.03   10.53
   6  -1  -4  252.38   12.20
   6  -1  -3    7.49    2.38
   6  -1  -3   17.89    1.59
   6  -1  -3   16.05    4.26
   6  -1  -2  151.63    6.47
   6  -1  -2  159.00    8.74
  -6   1   2  102.57    4.51
   6  -1  -1  836.13   16.78
   6  -1  -1  812.81   17.73
  -6   1   1  734.05   14.85
   6  -1   0 1119.51   22.49
   6  -1   0 1153.06    9.97
  -6   1   0 1132.61   22.59
   6  -1   1  202.40    5.22
   6  -1   1  200.82    6.64
  -6   1  -1  182.25    4.63
   6  -1   2  511.39   11.13
   6  -1   2  532.97   12.51
   6  -1   3    5.68    2.28
   6  -1   3    2.29    2.62
   6  -1   4  153.21    7.91
   6  -1   4  132.75   11.84
   6  -1   5  277.29   10.03
  -6   1  -5  275.11    9.28
   6  -1   6   30.98    4.91
  -6   1  -6   31.68    4.70
   6  -1   7   61.08    5.51
  -6   1  -7   60.16    4.79
   6  -1   8   21.18    4.35
  -6   1  -8   23.81    3.83
   6  -1   9  156.11   10.50
  -6   1  -9  174.44   11.65
   6  -1  10   57.75    7.34
  -6   1 -10   39.27    5.14
   6   0  -9   -0.50    2.76
   6   0  -8    7.45    4.45
   6   0  -7    3.33    4.61
   6   0  -6   36.71    4.08
   6   0  -5   15.26    3.19
   6   0  -4   91.59    7.50
   6   0  -3   20.89    4.04
   6   0  -2  137.46    5.60
   6   0  -1   19.13    3.49
  -6   0   1   15.93    1.17
   6   0   0  120.23    3.45
   6   0   0  114.01    5.49
  -6   0   0  120.92    3.02
   6   0   1   37.85    3.09
   6   0   1   36.29    3.79
  -6   0  -1   38.40    1.54
   6   0   2   50.82    3.51
   6   0   2   48.56    8.22
  -6   0  -2   39.74    1.64
   6   0   3   31.99    3.09
   6   0   3   26.55    8.16
   6   0   4   13.25    2.66
   6   0   4   25.29    6.65
   6   0   5    3.72    3.21
  -6   0  -5    3.90    3.01
   6   0   6   91.36    8.28
  -6   0  -6   86.61    7.34
   6   0   7   68.38    6.18
  -6   0  -7   94.71    5.97
   6   0   8  336.41   20.16
  -6   0  -8  364.17   21.20
   6   0   9   22.03    5.03
  -6   0  -9    4.88    2.43
   6   0  10    6.56    4.36
  -6   0 -10    4.25    2.57
   6   0  11   90.12   16.50
  -6   0 -11   78.12    6.36
   6   1  -9   56.86    6.03
   6   1  -8    9.74    5.53
   6   1  -7   40.81    4.03
   6   1  -6  391.01   22.74
   6   1  -5   24.13    3.74
   6   1  -4    4.04    2.59
   6   1  -3  109.26    6.17
   6   1  -2    6.06    2.74
   6   1  -1  494.10   11.65
   6   1   0   77.57    4.24
  -6  -1   0   83.60    2.98
   6   1   1  699.03   31.81
   6   1   1  581.84   26.83
  -6  -1  -1  611.04   27.65
   6   1   2    0.97    0.79
   6   1   2    1.62    1.43
  -6  -1  -2    1.82    0.99
   6   1   3   -0.05    1.34
   6   1   3    3.99    2.28
   6   1   4   46.70    7.04
   6   1   4   44.98    8.95
   6   1   5    5.16    2.95
  -6  -1  -5    6.26    2.09
   6   1   6    1.92    1.83
  -6  -1  -6    0.68    2.17
   6   1   7  199.59   15.40
  -6  -1  -7  193.40    9.78
   6   1   8    4.06    2.13
  -6  -1  -8    6.61    2.87
   6   1   9   19.37    6.69
  -6  -1  -9   23.18    3.66
   6   1  10    6.71    3.50
  -6  -1 -10   15.46    4.29
   6   1  11    2.72    1.88
  -6  -1 -11    2.32    2.62
   6   2  -9   49.72    4.83
   6   2  -8    0.70    2.45
   6   2  -7   22.99    3.44
   6   2  -6    1.21    2.59
   6   2  -5  172.51    9.82
   6   2  -4    0.79    2.91
   6   2  -3  101.26    6.04
   6   2  -2  264.59    7.24
   6   2  -1  365.24    9.17
   6   2   0   59.65    3.47
   6   2   1  185.99    7.60
  -6  -2  -1  177.76    6.49
  -6  -2  -1  183.27    6.43
   6   2   2    2.64    2.26
  -6  -2  -2    0.50    0.62
   6   2   3    1.44    1.30
   6   2   3    2.53    2.33
  -6  -2  -3    0.79    0.74
   6   2   4   34.20    7.66
   6   2   4   39.83    9.40
   6   2   5   55.04    7.67
  -6  -2  -5   58.04    4.15
   6   2   6  176.00   13.48
  -6  -2  -6  134.97    9.56
   6   2   7    2.41    2.81
  -6  -2  -7    2.39    1.87
   6   2   8   17.60    4.86
  -6  -2  -8   14.69    3.26
   6   2   9  130.83   17.99
  -6  -2  -9  148.97    9.47
   6   2  10    5.79    4.69
  -6  -2 -10   10.73    2.10
   6   2  11   62.14   11.46
  -6  -2 -11   86.60    7.82
   6   3  -8    4.07    2.31
   6   3  -7    2.34    2.54
   6   3  -6    1.75    2.80
   6   3  -5   -0.68    2.65
   6   3  -4  423.47   18.68
   6   3  -3   47.67    5.14
   6   3  -2   -0.31    2.09
   6   3  -1   13.96    2.55
   6   3   0  147.95    4.60
   6   3   1    3.98    1.54
  -6  -3  -1    1.16    0.84
  -6  -3  -1    1.38    0.70
   6   3   2  383.69    8.81
  -6  -3  -2  361.07    7.93
  -6  -3  -2  406.21    8.73
   6   3   3  146.76    5.10
  -6  -3  -3  150.13    4.82
   6   3   4   11.98    3.09
  -6  -3  -4    7.51    3.48
  -6  -3  -5  295.18   12.78
   6   3   6  113.12   13.07
  -6  -3  -6   94.38    6.86
   6   3   7  465.04   20.85
  -6  -3  -7  402.23   17.20
   6   3   8    7.52    3.84
  -6  -3  -8   10.61    2.97
   6   3   9   29.06   11.92
  -6  -3  -9   33.43    3.64
   6   3  10   16.97    7.98
  -6  -3 -10   12.39    2.75
   6   3  11    5.49    3.03
  -6  -3 -11   18.57    3.10
   6   4  -8    8.13    2.90
   6   4  -7    2.73    2.00
   6   4  -6    6.67    2.26
   6   4  -5    7.94    3.64
   6   4  -4  337.93   15.18
   6   4  -3   80.76    6.53
   6   4  -2  312.85    9.46
   6   4  -1   35.94    2.37
   6   4   0  112.55    3.91
  -6  -4   0  114.05    2.83
   6   4   1   26.50    2.57
  -6  -4  -1   22.45    1.67
  -6  -4  -1   29.68    2.03
   6   4   2  564.61   12.03
  -6  -4  -2  496.96   10.61
  -6  -4  -2  598.35   12.46
   6   4   3  146.21    4.06
  -6  -4  -3  165.37    5.02
  -6  -4  -4   10.58    1.91
  -6  -4  -4   18.88    2.17
  -6  -4  -5    2.48    1.82
  -6  -4  -5    2.48    1.45
  -6  -4  -6  574.91   16.56
  -6  -4  -6  627.66   17.47
  -6  -4  -7    2.82    2.59
  -6  -4  -7    1.20    1.51
  -6  -4  -8   38.39    4.26
  -6  -4  -8   54.39    3.14
  -6  -4  -9    5.18    2.38
  -6  -4  -9   10.25    2.77
  -6  -4 -10   -0.70    3.23
  -6  -4 -10    4.65    2.16
  -6  -4 -11    4.86    5.30
  -6  -4 -11    3.90    2.68
   6   5  -7    4.00    1.94
   6   5  -6    7.58    2.87
   6   5  -5   15.35    2.54
   6   5  -4    6.16    3.14
   6   5  -3   12.71    2.62
   6   5  -2  296.50   12.80
   6   5  -1  139.73    9.66
  -6  -5   1  112.32    7.65
   6   5   0  537.48   22.31
  -6  -5   0  479.35   19.77
   6   5   1    4.52    1.48
  -6  -5  -1    2.12    0.95
  -6  -5  -1    2.65    1.47
   6   5   2   42.07    2.74
  -6  -5  -2   43.82    2.93
  -6  -5  -2   34.93    1.35
   6   5   3  421.80   17.75
  -6  -5  -3  349.53   15.06
  -6  -5  -3  333.37   13.89
  -6  -5  -4  188.29    6.56
  -6  -5  -4  224.69    7.04
  -6  -5  -5    2.69    2.69
  -6  -5  -5    0.53    1.15
  -6  -5  -6    2.42    2.12
  -6  -5  -6    2.40    1.67
  -6  -5  -7   15.37    3.45
  -6  -5  -7   16.78    2.50
  -6  -5  -8  396.53   23.34
  -6  -5  -8  351.66   19.98
  -6  -5  -9    2.03    3.19
  -6  -5  -9    3.34    1.49
  -6  -5 -10    8.01    3.18
  -6  -5 -10   12.08    2.70
  -6  -5 -11    5.85    5.24
  -6  -5 -11   -0.16    1.76
   6   6  -6   95.93    8.15
   6   6  -5   45.05    4.20
   6   6  -4  449.59   24.14
   6   6  -3   61.00    3.01
   6   6  -2   -0.02    1.00
   6   6  -1  172.58    7.91
  -6  -6   1  148.30    5.66
   6   6   0   27.55    2.00
  -6  -6   0   20.57    2.14
   6   6   1   -0.15    0.76
  -6  -6  -1    3.14    2.17
   6   6   2  603.13   16.29
  -6  -6  -2  605.77   17.28
  -6  -6  -3   28.19    4.04
  -6  -6  -3   29.22    2.56
  -6  -6  -4  213.67    9.93
  -6  -6  -4  228.38    9.73
  -6  -6  -5    6.43    3.02
  -6  -6  -5    2.18    1.32
  -6  -6  -6   51.72    3.80
  -6  -6  -6   50.96    1.82
  -6  -6  -7  139.73   10.00
  -6  -6  -8    8.80    3.55
  -6  -6  -8    3.63    1.46
  -6  -6  -9   25.82    4.32
  -6  -6  -9   20.08    2.35
  -6  -6 -10    3.09    3.36
  -6  -6 -10   -0.55    1.34
   6   7  -6   70.71    5.07
   6   7  -5    3.45    1.94
   6   7  -4    4.97    1.24
   6   7  -3  368.62   19.83
   6   7  -2  359.59   20.29
  -6  -7   1  112.68    7.05
   6   7   0    1.97    0.89
  -6  -7   0    1.49    1.61
  -6  -7  -1  173.56   10.68
  -6  -7  -2  137.98   14.75
  -6  -7  -3    1.61    2.16
  -6  -7  -4    9.30    3.47
  -6  -7  -5  426.25   24.36
  -6  -7  -6   -0.04    2.87
  -6  -7  -7   15.09    3.57
  -6  -7  -8    4.60    2.61
  -6  -7  -9    8.04    3.54
  -6  -7 -10    4.69    3.59
  -6  -8   1   71.62    4.98
  -6  -8   0    3.35    2.61
  -6  -8  -1    9.14    2.76
  -6  -8  -2  164.69   10.34
  -6  -8  -3   14.07    3.50
  -6  -8  -4   18.19    3.48
  -6  -8  -5   55.29    4.90
  -6  -8  -6    4.02    2.73
  -6  -8  -7    4.60    2.54
  -6  -8  -8    1.79    3.04
  -6  -8  -9    4.45    3.31
  -6  -9   1    2.08    1.71
  -6  -9   0   24.59    3.25
  -6  -9  -1   16.57    3.00
  -6  -9  -2    5.22    3.10
  -6  -9  -3    1.22    2.53
  -6  -9  -4    2.42    2.40
  -6  -9  -5    1.52    2.30
  -6  -9  -6    0.61    2.47
  -6  -9  -7   13.88    4.17
  -6 -10   0   29.92    3.30
  -6 -10  -1    4.10    2.68
  -6 -10  -2    9.09    2.48
  -6 -10  -3   22.04    3.75
  -6 -10  -4   29.42    4.19
  -6 -10  -5    9.96    3.45
   7  -6  -2    2.96    2.29
   7  -6  -2    3.23    2.05
   7  -6  -1    3.22    1.83
   7  -6  -1    2.50    3.36
   7  -6   0    6.48    3.35
   7  -6   0    6.44    4.67
   7  -6   1  108.63    7.97
   7  -6   1   78.68   10.88
   7  -6   2  200.60   13.19
   7  -6   2  184.60   23.73
   7  -5  -4    8.30    4.57
   7  -5  -3   53.03    7.00
   7  -5  -2   12.66    2.67
   7  -5  -2   19.85    6.18
   7  -5  -1  135.92   10.46
   7  -5  -1  124.65   15.97
   7  -5   0  192.98   11.93
   7  -5   0  170.56   22.54
   7  -5   1   29.85    4.73
   7  -5   1   29.29   13.66
   7  -5   2   34.39    9.21
   7  -5   2   36.75   15.60
   7  -5   3  105.55    9.15
   7  -5   3   78.65    9.36
   7  -5   4   14.13    3.13
   7  -5   4   15.93    4.72
   7  -5   5  183.65   12.63
  -7   5  -5  150.82   10.41
   7  -4  -5   24.59    3.89
   7  -4  -4   55.99    6.25
   7  -4  -3   46.79    5.22
   7  -4  -2    5.70    1.75
   7  -4  -2    7.44    3.14
   7  -4  -1   15.30    2.94
   7  -4  -1   26.10    4.94
   7  -4   0  114.82    7.19
   7  -4   0   85.14   14.82
   7  -4   1  125.42   11.12
   7  -4   1  115.06   14.19
   7  -4   2   34.16    6.99
   7  -4   2   35.29   15.35
   7  -4   3   81.64    6.14
   7  -4   3   53.66    6.59
   7  -4   4   13.00    3.40
   7  -4   4   11.70    3.52
   7  -4   5    3.39    2.57
  -7   4  -5    6.70    2.46
   7  -4   6   30.65    4.60
  -7   4  -6   26.63    3.82
   7  -4   7    5.13    3.07
  -7   4  -7    1.65    2.62
   7  -3  -6   96.10    7.68
   7  -3  -5   98.39    9.01
   7  -3  -4   17.63    3.00
   7  -3  -3    9.02    2.91
   7  -3  -2   24.69    3.44
   7  -3  -2   19.16    4.00
   7  -3  -1   56.62    2.78
   7  -3  -1   38.91    4.37
   7  -3   0   -1.48    1.28
   7  -3   0   -0.53    1.37
   7  -3   1  141.24    8.70
   7  -3   1  134.53   19.03
   7  -3   2  126.39    8.30
   7  -3   2  121.08   20.08
   7  -3   3   31.98    3.21
   7  -3   3   13.06    5.87
   7  -3   4  268.87   17.76
   7  -3   4  270.02   15.71
   7  -3   5   25.78    4.08
   7  -3   6    7.68    2.57
  -7   3  -6   17.41    3.69
   7  -3   7   -2.58    2.73
  -7   3  -7   -1.06    2.75
   7  -3   8   -2.62    3.00
  -7   3  -8    2.51    2.96
   7  -2  -7   38.59    5.46
   7  -2  -6  900.06  169.23
   7  -2  -5   12.83    3.56
   7  -2  -4   28.33    4.48
   7  -2  -3  105.36    7.85
   7  -2  -2   20.06    1.84
   7  -2  -2   13.31    4.19
   7  -2  -1  231.11   14.00
   7  -2  -1  248.38   15.22
   7  -2   0  270.91   15.40
   7  -2   0  304.95   18.19
   7  -2   1    8.21    1.47
   7  -2   1    6.82    4.09
   7  -2   2   39.89    2.46
   7  -2   2   41.94   10.38
   7  -2   3  102.76    6.97
   7  -2   3   85.76   10.38
   7  -2   4   -0.33    1.98
   7  -2   4    1.69    1.58
   7  -2   5   31.61    3.10
   7  -2   5   32.20    9.35
   7  -2   6   29.97    3.97
  -7   2  -6   31.99    3.97
   7  -2   7   67.95    6.32
  -7   2  -7   45.78    5.34
   7  -2   8   32.71    7.86
  -7   2  -8   24.02    4.66
   7  -2   9    5.46    3.28
  -7   2  -9    5.22    3.18
   7  -1  -7   14.31    4.08
   7  -1  -6   10.50    4.34
   7  -1  -5   63.42    6.00
   7  -1  -4  183.99   12.03
   7  -1  -3   90.82    7.27
   7  -1  -2  386.41   22.40
   7  -1  -1  203.78    8.71
   7  -1  -1  209.39   10.08
   7  -1   0   26.14    1.93
   7  -1   0   29.59    3.87
   7  -1   1   11.49    1.97
   7  -1   1   10.50    4.54
   7  -1   2   30.49    2.52
   7  -1   2   28.66    6.39
   7  -1   3    3.72    1.82
   7  -1   3    2.26    1.39
   7  -1   4  288.49   13.08
   7  -1   4  274.50   12.88
   7  -1   5    2.52    2.00
   7  -1   5   11.25    4.68
   7  -1   6  369.70   21.60
  -7   1  -6  327.03   19.08
   7  -1   7    7.52    3.48
  -7   1  -7   -0.80    2.43
   7  -1   8    2.50    2.69
  -7   1  -8    7.43    4.08
   7  -1   9    6.82    3.05
  -7   1  -9    4.51    3.12
   7   0  -7   32.47    8.49
   7   0  -6    6.39    3.33
   7   0  -5    7.64    4.20
   7   0  -4   20.53    3.97
   7   0  -3    5.18    2.63
   7   0  -2   87.45    5.66
   7   0  -1  110.75    5.94
   7   0   0  931.05   24.68
   7   0   0  862.29   24.25
   7   0   1  323.79    9.22
   7   0   1  317.91   10.62
   7   0   2   11.80    2.40
   7   0   2    8.59    3.43
   7   0   3   14.12    1.90
   7   0   3    8.16    2.88
   7   0   4   20.24    2.85
   7   0   4   20.28    6.73
   7   0   5   12.23    3.20
   7   0   5   16.79    5.39
   7   0   6  460.02   26.38
  -7   0  -6  479.34   27.40
   7   0   7    0.07    2.36
  -7   0  -7    3.79    3.69
   7   0   8    0.81    2.56
  -7   0  -8    3.05    2.50
   7   0   9   11.83    4.99
  -7   0  -9   11.95    3.61
   7   0  10   -1.53    2.87
  -7   0 -10    3.77    2.60
   7   1  -7  113.46    9.85
   7   1  -6   13.19    3.05
   7   1  -5   35.46    4.17
   7   1  -4   14.71    3.90
   7   1  -3  140.56    9.78
   7   1  -2    6.27    4.07
   7   1  -1    5.42    3.00
   7   1   0   43.87    5.59
   7   1   1 1202.45   31.81
   7   1   1 1111.83   30.68
   7   1   2    7.95    4.35
   7   1   2   12.95    5.30
   7   1   3   23.86    5.28
   7   1   3   26.54    8.48
   7   1   4    2.68    1.48
   7   1   4    1.55    1.90
   7   1   5   18.45    5.91
   7   1   6    6.94    2.83
  -7  -1  -6    7.47    2.73
   7   1   7   26.53    8.29
  -7  -1  -7   37.71    3.69
   7   1   8   47.83   12.66
  -7  -1  -8   59.36    5.73
   7   1   9   19.46    6.32
  -7  -1  -9   24.17    3.69
   7   1  10   10.84    5.04
  -7  -1 -10   13.98    4.15
   7   2  -7   19.70    3.26
   7   2  -6   27.49    4.50
   7   2  -5   21.97    4.18
   7   2  -4   17.42    4.09
   7   2  -3   74.29    5.67
   7   2  -2   77.34    5.53
   7   2  -1  292.42    9.45
   7   2   0   50.01    4.85
   7   2   1    1.53    2.51
  -7  -2  -1    1.30    0.74
   7   2   2   31.48    3.39
  -7  -2  -2   27.16    4.32
   7   2   3   28.45    6.91
   7   2   3   31.53    9.46
   7   2   4  320.94    9.63
   7   2   4  281.58    9.43
   7   2   5   89.37    7.64
  -7  -2  -5   76.72    3.97
   7   2   6   68.13    8.79
  -7  -2  -6   79.38    3.71
   7   2   7  333.86   19.81
  -7  -2  -7  313.22   18.35
   7   2   8   67.25   11.29
  -7  -2  -8   74.22    5.95
   7   2   9   94.68   16.29
  -7  -2  -9   98.55    7.19
   7   2  10   64.05   12.91
  -7  -2 -10   85.98    7.91
   7   3  -7    3.89    2.49
   7   3  -6   76.58    6.86
   7   3  -5    8.08    2.22
   7   3  -4    7.41    2.27
   7   3  -3  174.18   11.07
   7   3  -2  177.99    8.86
   7   3  -1  421.36   18.36
   7   3   0   22.08    3.41
   7   3   1  185.43    6.72
  -7  -3  -1  179.98    5.16
   7   3   2  612.38   17.34
  -7  -3  -2  604.58   16.43
   7   3   3 1350.28   37.30
  -7  -3  -3 1397.01    8.23
   7   3   4   33.94    8.71
  -7  -3  -4   35.73    3.92
  -7  -3  -5   48.32    4.02
  -7  -3  -5   43.44    2.80
   7   3   6   93.41    6.64
  -7  -3  -6   93.92    6.36
   7   3   7    2.45    1.17
  -7  -3  -7    3.25    1.95
   7   3   8   46.61   11.62
  -7  -3  -8   60.43    5.32
   7   3   9   52.88    8.27
  -7  -3  -9   65.90    5.71
   7   3  10    4.66    4.68
  -7  -3 -10    5.08    2.62
   7   4  -6   10.71    2.69
   7   4  -5   -2.58    2.04
   7   4  -4    3.62    1.86
   7   4  -3   -1.15    1.86
   7   4  -2   10.33    2.89
   7   4  -1   -0.54    1.85
   7   4   0    7.07    2.20
   7   4   1   43.18    3.28
   7   4   2   24.07    4.71
  -7  -4  -2   17.20    1.78
   7   4   3   17.19    5.62
  -7  -4  -3   22.82    2.87
   7   4   4   12.11    3.83
  -7  -4  -4   12.66    2.21
  -7  -4  -5  523.64   22.38
  -7  -4  -5  524.65   22.18
  -7  -4  -6   37.16    3.57
  -7  -4  -6   38.79    3.26
  -7  -4  -7    7.21    3.30
  -7  -4  -7    5.74    1.49
  -7  -4  -8   -0.65    2.57
  -7  -4  -8    3.30    1.71
  -7  -4  -9    2.09    2.78
  -7  -4  -9    4.59    2.88
  -7  -4 -10    3.57    2.90
  -7  -4 -10    3.86    1.98
   7   5  -6    5.54    3.09
   7   5  -5   49.89    5.45
   7   5  -4   16.82    3.39
   7   5  -3   76.43    5.52
   7   5  -2   47.66    3.08
   7   5  -1   11.38    2.08
   7   5   0    1.24    1.17
   7   5   1    6.83    2.10
   7   5   2  190.85    9.50
  -7  -5  -2  183.91    8.10
   7   5   3  575.61   24.46
  -7  -5  -3  495.68   21.00
  -7  -5  -4   97.25    6.48
  -7  -5  -4  107.68    6.94
  -7  -5  -5   28.56    3.46
  -7  -5  -5   30.39    2.60
  -7  -5  -6  218.50   13.33
  -7  -5  -6  182.24   10.88
  -7  -5  -7   10.48    3.50
  -7  -5  -7    4.47    1.29
  -7  -5  -8    4.00    2.47
  -7  -5  -8    2.77    2.20
  -7  -5  -9   42.94    5.43
  -7  -5  -9   35.47    3.62
  -7  -5 -10    1.40    3.33
  -7  -5 -10    0.84    1.41
   7   6  -5   41.51    3.76
   7   6  -4   32.70    6.74
   7   6  -3  259.67   15.00
   7   6  -2  115.64    7.03
   7   6  -1  172.91   10.21
   7   6   0    3.38    1.27
   7   6   1  314.22   18.11
   7   6   2   47.59    2.45
  -7  -6  -2   41.59    4.25
  -7  -6  -3  489.07   27.48
  -7  -6  -4    8.20    2.08
  -7  -6  -5   13.21    2.83
  -7  -6  -6    6.58    2.35
  -7  -6  -6    3.93    1.16
  -7  -6  -7  142.68    9.81
  -7  -6  -8   38.68    4.11
  -7  -6  -9   22.65    3.85
  -7  -7  -1    3.24    1.73
  -7  -7  -2   41.26    5.73
  -7  -7  -3  412.53   22.54
  -7  -7  -4    1.75    1.78
  -7  -7  -5   21.65    3.04
  -7  -7  -6   13.49    3.89
  -7  -7  -7    2.61    2.47
  -7  -7  -8    3.63    3.25
  -7  -7  -9   92.42    8.26
  -7  -8  -2    3.05    1.67
  -7  -8  -3   17.83    4.02
  -7  -8  -4    5.55    3.07
  -7  -8  -5   -0.60    2.26
  -7  -8  -6  132.66   10.85
  -7  -8  -7   -1.41    2.31
  -7  -9  -3   13.46    2.54
  -7  -9  -4  104.37    7.50
  -7  -9  -5    2.86    1.86
   8  -4  -2   11.01    4.81
   8  -4  -1   65.23    6.26
   8  -4   0   42.94   14.00
   8  -4   1  101.59   10.05
   8  -4   1   88.47   10.29
   8  -4   2    8.46    2.39
   8  -4   2    6.80    4.39
   8  -4   3    4.84    2.82
   8  -4   3    2.83    2.68
   8  -4   4   10.75    3.20
   8  -4   4    4.10    3.62
   8  -3  -4   12.65    3.18
   8  -3  -3    9.74    4.17
   8  -3  -2    2.32    2.77
   8  -3  -1   42.09    5.73
   8  -3   0    3.36    1.87
   8  -3   1   10.00    1.80
   8  -3   1   10.14    4.71
   8  -3   2    3.75    1.62
   8  -3   2    5.08    2.56
   8  -3   3    6.62    2.60
   8  -3   3   11.05    5.66
   8  -3   4  278.57   21.02
   8  -3   4  304.61   58.41
   8  -3   5    7.92    4.61
  -8   3  -6   31.70    4.32
   8  -2  -5    3.72    2.91
   8  -2  -4    5.96    2.77
   8  -2  -3   66.35    7.07
   8  -2  -2   68.57    6.89
   8  -2  -1   98.44    8.13
   8  -2   0  116.36   14.80
   8  -2   1   56.18   16.87
   8  -2   2   10.36    2.27
   8  -2   2    6.63    3.04
   8  -2   3  168.72   10.23
   8  -2   3  179.85   12.10
   8  -2   4   14.21    3.90
   8  -2   4   16.71    9.59
   8  -2   5  106.01   10.94
   8  -2   5   92.53   19.65
   8  -2   6   12.90    3.34
  -8   2  -6    6.87    3.15
   8  -2   7   -1.63    2.17
  -8   2  -7    0.98    2.92
   8  -1  -5   19.31    4.79
   8  -1  -4    1.68    3.58
   8  -1  -3   29.21    3.80
   8  -1  -2   14.24    3.44
   8  -1  -1   66.47    6.45
   8  -1   0  124.84    8.92
   8  -1   1   24.13    8.22
   8  -1   2    1.81    1.48
   8  -1   2    2.49    2.33
   8  -1   3  157.84    9.07
   8  -1   3  161.19   10.54
   8  -1   4   68.77    5.08
   8  -1   4   63.82   12.26
   8  -1   5    2.17    2.01
   8  -1   5    8.04    3.52
   8  -1   6  332.36   19.58
  -8   1  -6  320.99   19.28
   8  -1   7   32.00    3.97
  -8   1  -7   32.89    7.35
   8  -1   8    3.01    2.42
  -8   1  -8    2.09    2.61
   8   0  -5    1.84    2.98
   8   0  -4   -0.75    2.87
   8   0  -3   18.92    4.01
   8   0  -2    0.46    2.85
   8   0  -1  267.69   16.57
   8   0   0   13.96    4.29
   8   0   1   76.06    5.70
   8   0   2   41.27    2.26
   8   0   2   39.08    8.68
   8   0   3    1.52    1.17
   8   0   3    2.37    1.50
   8   0   4   31.58    2.86
   8   0   4   19.14    9.52
   8   0   5    1.48    1.74
   8   0   5    1.89    1.59
   8   0   6   21.49    3.22
  -8   0  -6   22.23    3.43
   8   0   7    5.09    3.08
  -8   0  -7    1.78    2.66
   8   0   8   80.92   11.26
  -8   0  -8  105.59    8.37
   8   1  -5   17.60    4.23
   8   1  -4    1.08    2.53
   8   1  -3   48.07    4.13
   8   1  -2   21.01    3.46
   8   1  -1  122.88    8.19
   8   1   0    8.80    4.01
   8   1   1   27.43    7.61
   8   1   2   17.38    6.30
   8   1   3  109.18    6.78
   8   1   3   90.24   10.03
   8   1   4  165.66    9.94
   8   1   4  158.94   10.11
   8   1   5   13.60    3.68
   8   1   5   17.73    7.02
   8   1   6   63.26   10.85
  -8  -1  -6   65.65    5.32
   8   1   7   67.46    7.54
  -8  -1  -7   88.41    6.88
   8   1   8   24.94    9.36
  -8  -1  -8   32.34    7.70
   8   1   9    3.31    2.32
  -8  -1  -9   12.20    3.89
   8   2  -5   51.88    6.64
   8   2  -4    7.41    2.65
   8   2  -3  131.17    9.09
   8   2  -2   18.81    3.48
   8   2  -1   30.27    3.33
   8   2   0   -0.12    2.37
   8   2   1   38.08    2.47
   8   2   2   56.80    3.75
   8   2   3  302.78   17.61
   8   2   4   58.98    8.13
   8   2   4   71.17    3.84
   8   2   5  210.46   12.47
   8   2   5  189.83   11.79
   8   2   6   91.08    7.97
  -8  -2  -6   83.04    5.58
   8   2   7   -0.96    2.31
  -8  -2  -7    2.65    1.96
   8   2   8   55.38    8.20
  -8  -2  -8   75.94    6.31
   8   2   9  156.18   10.86
  -8  -2  -9  166.17   11.20
   8   3  -5   27.23    4.16
   8   3  -4   23.82    2.99
   8   3  -3    3.68    3.06
   8   3  -2    0.75    2.05
   8   3  -1  202.78   12.06
   8   3   0  217.85   12.99
   8   3   1   -1.51    2.20
   8   3   2  173.71   10.62
   8   3   3   97.53    6.51
   8   3   4   39.40    5.88
  -8  -3  -4   43.84    3.55
  -8  -3  -5  105.88    7.16
  -8  -3  -5   83.82    5.78
  -8  -3  -6  191.11   11.29
  -8  -3  -6  154.28    9.23
  -8  -3  -7    3.45    2.21
   8   3   8   62.97   11.93
  -8  -3  -8   58.68    5.40
   8   3   9   15.07    6.13
  -8  -3  -9   21.09    3.04
   8   4  -5    3.53    2.19
   8   4  -4    4.06    2.22
   8   4  -3   79.53    5.91
   8   4  -2   13.16    2.98
   8   4  -1   -0.37    1.92
   8   4   0  258.00   15.25
   8   4   1  225.16   13.94
   8   4   2   -1.05    1.74
   8   4   3  467.05   26.55
   8   4   4   74.82    5.50
  -8  -4  -4   83.36    5.78
  -8  -4  -5    2.49    1.67
  -8  -4  -5    0.72    1.32
  -8  -4  -6  171.82   10.25
  -8  -4  -6  161.07    9.50
  -8  -4  -7    2.73    2.98
  -8  -4  -7    1.63    1.49
  -8  -4  -8    7.86    3.41
  -8  -4  -8   10.77    3.08
  -8  -4  -9    0.04    2.25
  -8  -4  -9    2.72    1.88
   8   5  -4    6.82    2.85
   8   5  -3   52.03    4.99
   8   5  -2   46.82    4.32
   8   5  -1   78.13    5.63
   8   5   0  341.03   18.64
   8   5   1   45.69    6.13
   8   5   2   16.26    4.24
   8   5   3   21.78    4.87
  -8  -5  -4   43.93    5.00
  -8  -5  -5  120.32    7.71
  -8  -5  -5   98.38    6.21
  -8  -5  -6   90.27    6.46
  -8  -5  -6   87.92    5.63
  -8  -5  -7   35.74    4.39
  -8  -5  -7   43.38    4.03
  -8  -5  -8   47.01    4.78
  -8  -5  -8   37.63    3.33
   8   6  -3   27.71    2.94
   8   6  -2   25.19    2.66
   8   6  -1    5.50    1.67
  -8  -6  -4    3.76    1.36
  -8  -6  -5    3.85    1.43
  -8  -6  -6   13.88    2.56
  -8  -6  -7   71.57    6.80
  -8  -6  -8    6.40    2.44
  -8  -7  -5   10.41    1.98
  -8  -7  -6   51.76    4.51
  -8  -7  -7   55.94    6.24
   9  -2   0    4.53    3.81
   9  -2   1  101.37   13.03
   9  -2   2    9.05    5.82
   9  -2   3   29.34    8.76
   9  -1  -2  101.50    8.13
   9  -1  -1   12.39    3.30
   9  -1   0   18.79    6.07
   9  -1   1    2.25    2.67
   9  -1   2    0.62    2.60
   9  -1   3   39.33    6.56
   9  -1   4  117.46    9.92
   9  -1   5   21.50   12.24
   9   0  -2    3.31    2.51
   9   0  -1    3.17    2.35
   9   0   0   37.84    5.48
   9   0   1    3.21    2.52
   9   0   2   14.52    7.49
   9   0   3   13.71    7.91
   9   0   4    2.04    2.65
   9   0   5   22.32    9.30
   9   0   6   56.55    8.88
  -9   0  -6   54.52    7.63
   9   1  -3   -0.39    2.70
   9   1  -2   95.70    8.40
   9   1  -1    9.91    3.88
   9   1   0   61.06    6.40
   9   1   1   11.87    4.05
   9   1   2  104.72    7.32
   9   1   3   14.31    4.51
   9   1   4   15.66    4.97
   9   1   5   56.45   15.54
   9   1   6    1.22    1.27
  -9  -1  -6    1.28    2.53
   9   2  -3   65.39    5.32
   9   2  -2   26.20    3.83
   9   2  -1   31.20    3.29
   9   2   0   40.84    4.96
   9   2   1  192.05   11.95
   9   2   2  104.97    9.84
   9   2   3  499.45   28.51
   9   2   4    8.40    2.81
   9   2   5    5.35    2.97
   9   2   6   10.22    4.22
  -9  -2  -6    4.49    2.16
   9   2   7   26.32    6.54
  -9  -2  -7   41.95    4.17
   9   3  -3    2.84    3.07
   9   3  -2   62.38    5.33
   9   3  -1  259.94   18.74
   9   3   0  173.05   12.81
   9   3   1    1.28    1.56
   9   3   2   67.84    5.56
   9   3   3  183.25   11.36
   9   3   4   19.82    7.07
  -9  -3  -6    3.46    1.67
  -9  -3  -6   16.80    3.01
  -9  -3  -7    4.15    2.22
  -9  -3  -7    0.45    1.64
   9   4  -2   38.53    3.72
   9   4  -1    0.51    2.16
   9   4   0   35.08    7.66
   9   4   1   42.97    4.91
   9   4   2   23.46    9.21
   9   4   3    7.59    2.61
   9   4   4   28.36    5.76
  -9  -4  -5   97.81    7.45
  -9  -4  -6    4.30    1.59
   9   5  -1   75.84    5.45
   9   5   0    1.28    1.46
   9   5   1  356.40   67.78
   9   5   2   30.97    5.21
   9   5   3    8.32    3.19
  -9  -5  -5   20.92    2.24
;
_shelx_hkl_checksum     79607
_shelx_res_file
;
    shelxl.res created by SHELXL-2014/7
TITL cis_CzCH=CBpin
CELL  0.71075 8.20400 9.70000 11.33000 80.97500 81.24200 78.72600
ZERR  2 0.00300 0.00500 0.00500 0.01500 0.01700 0.01700
LATT 1
SFAC C H B N O
UNIT 40 44 2 2 4
SHEL 99999.000000 0.840885
L.S. 5
FMAP 2
PLAN 5
WPDB -2
HTAB
BOND $H
CONF
LIST 4
TEMP -180.0
ACTA
SIZE 0.200 0.100 0.040
WGHT    0.081700    0.324200
FVAR       1.09938
O1    5    0.203195    0.348563    1.009148    11.00000    0.01339    0.02531 =
         0.02787   -0.00016   -0.00062   -0.00187
O2    5    0.383757    0.173771    1.107669    11.00000    0.01190    0.03105 =
         0.02689    0.00022   -0.00188   -0.00273
N1    4    0.410365    0.402471    0.746481    11.00000    0.01501    0.02208 =
         0.02453   -0.00219   -0.00140   -0.00505
C1    1    0.370308    0.516426    0.658030    11.00000    0.01375    0.02202 =
         0.02560   -0.00309    0.00578   -0.00103
C2    1    0.412965    0.650952    0.640469    11.00000    0.01742    0.02481 =
         0.03601   -0.00516    0.00647   -0.00370
C3    1    0.358496    0.744471    0.543612    11.00000    0.02411    0.02240 =
         0.04215    0.00177    0.01083    0.00132
C4    1    0.260943    0.707548    0.466722    11.00000    0.02584    0.02867 =
         0.03227    0.00355    0.00618    0.00583
C5    1    0.216352    0.574784    0.485295    11.00000    0.02090    0.02959 =
         0.02705   -0.00188    0.00321    0.00558
C6    1    0.271587    0.476909    0.581568    11.00000    0.01443    0.02432 =
         0.02235   -0.00407    0.00480    0.00078
C7    1    0.254759    0.331409    0.624264    11.00000    0.01143    0.02606 =
         0.02136   -0.00576    0.00225    0.00083
C8    1    0.179936    0.233774    0.582669    11.00000    0.01568    0.03259 =
         0.02775   -0.01050   -0.00227   -0.00011
C9    1    0.199118    0.095914    0.637989    11.00000    0.01848    0.03080 =
         0.03617   -0.01412   -0.00279   -0.00621
C10   1    0.292863    0.052811    0.735489    11.00000    0.02044    0.02363 =
         0.03428   -0.00429    0.00200   -0.00364
C11   1    0.365310    0.148285    0.780085    11.00000    0.01576    0.02516 =
         0.02502   -0.00320    0.00101   -0.00380
C12   1    0.343604    0.287633    0.724429    11.00000    0.01198    0.02221 =
         0.02225   -0.00476    0.00284   -0.00381
C13   1    0.530474    0.398191    0.824814    11.00000    0.01478    0.02566 =
         0.03238   -0.00646   -0.00124   -0.00780
C14   1    0.519501    0.339506    0.938734    11.00000    0.01353    0.02661 =
         0.02977   -0.00772   -0.00354   -0.00328
C15   1    0.102237    0.290383    1.116846    11.00000    0.01315    0.02567 =
         0.02693   -0.00241    0.00025   -0.00430
C16   1    0.214857    0.146211    1.156627    11.00000    0.01309    0.02717 =
         0.02647   -0.00128   -0.00015   -0.00453
C17   1    0.074787    0.395723    1.206794    11.00000    0.02168    0.03381 =
         0.03876   -0.01249    0.00442   -0.00687
C18   1   -0.065881    0.278803    1.080907    11.00000    0.01451    0.02969 =
         0.04330   -0.00274   -0.00546   -0.00471
C19   1    0.212514    0.105565    1.291565    11.00000    0.02606    0.04152 =
         0.02784    0.00264   -0.00121   -0.00746
C20   1    0.185130    0.023241    1.098972    11.00000    0.02172    0.02596 =
         0.03600   -0.00231   -0.00029   -0.00375
B1    3    0.366753    0.284878    1.017994    11.00000    0.01501    0.02447 =
         0.02489   -0.00730   -0.00270   -0.00180
AFIX   1
H2    2   10.477399   10.677400   10.693400    11.00000   10.03200
AFIX   1
H3    2   10.388201   10.836100   10.528901    11.00000   10.03900
AFIX   1
H4    2   10.224900   10.774399   10.401000    11.00000   10.03900
AFIX   1
H5    2   10.148901   10.550301   10.433300    11.00000   10.03400
AFIX   1
H8    2   10.116500   10.262400   10.516800    11.00000   10.03000
AFIX   1
H9    2   10.148601   10.029100   10.610001    11.00000   10.03300
AFIX   1
H10   2   10.306700    9.956599   10.771500    11.00000   10.03200
AFIX   1
H11   2   10.427800   10.119400   10.846499    11.00000   10.02700
AFIX   1
H13   2   10.628001   10.447000   10.782200    11.00000   10.02800
AFIX   1
H14   2   10.620001   10.332000   10.978999    11.00000   10.03700
AFIX   1
H17A  2   10.007500   10.360701   11.280399    11.00000   10.03700
AFIX   1
H17B  2   10.183400   10.407300   11.226200    11.00000   10.03700
AFIX   1
H17C  2   10.015901   10.487399   11.171801    11.00000   10.03700
AFIX   1
H18A  2    9.864201   10.240100   11.151501    11.00000   10.03500
AFIX   1
H18B  2    9.877500   10.373000   11.049399    11.00000   10.03500
AFIX   1
H18C  2    9.952600   10.215800   11.018600    11.00000   10.03500
AFIX   1
H19A  2   10.101301   10.086300   11.327201    11.00000   10.03900
AFIX   1
H19B  2   10.296599   10.020301   11.307900    11.00000   10.03900
AFIX   1
H19C  2   10.238200   10.183500   11.327001    11.00000   10.03900
AFIX   1
H20A  2   10.073300   10.002000   11.129801    11.00000   10.03400
AFIX   1
H20B  2   10.193501   10.048800   11.011301    11.00000   10.03400
AFIX   1
H20C  2   10.269700    9.939399   11.118601    11.00000   10.03400
AFIX   0
HKLF 4
REM  cis_CzCH=CBpin
REM R1 =  0.0536 for    2462 Fo > 4sig(Fo)  and  0.0663 for all    3005 data
REM    217 parameters refined using      0 restraints
END
WGHT      0.0817      0.3241
REM Instructions for potential hydrogen bonds
EQIV $1 -x, -y+1, -z+2
HTAB C18 O1_$1
REM Highest difference peak  0.237,  deepest hole -0.304,  1-sigma level  0.057
Q1    1   0.2766  0.4048  0.5812  11.00000  0.05    0.24
Q2    1   0.3528  0.2581  1.1693  11.00000  0.05    0.21
Q3    1   0.5075  0.4511  0.9068  11.00000  0.05    0.20
Q4    1   0.1858  0.4604  0.9602  11.00000  0.05    0.20
Q5    1   0.0977  0.3229  1.1807  11.00000  0.05    0.20
;
_shelx_res_checksum     97741
