# Supplementary material for: 9-[(Z)-2-(4,4,5,5-Tetra­methyl-1,3,2-dioxaborolan-2-yl)ethen­yl]-9H-carbazole
Source: IUCrdata. 2021 Feb 12;6(Pt 2):x210142. doi: 10.1107/S2414314621001425 (PMC9462315; doi:10.1107/S2414314621001425)
Supplement: Supplementary file 2 [file x-06-x210142-Isup2.hkl]

data_I                                                                          
_shelx_title ' cis_CzCH=CBpin'                                                  
_shelx_refln_list_code          4                                               
_shelx_F_calc_maximum       94.77                                               
_exptl_crystal_F_000       340.00                                               
_reflns_d_resolution_high  0.8411                                               
                                                                                
loop_                                                                           
 _space_group_symop_operation_xyz                                               
 'x, y, z'                                                                      
 '-x, -y, -z'                                                                   
                                                                                
_cell_length_a     8.2040                                                       
_cell_length_b     9.7000                                                       
_cell_length_c    11.3300                                                       
_cell_angle_alpha  80.975                                                       
_cell_angle_beta   81.242                                                       
_cell_angle_gamma  78.726                                                       
                                                                                
_shelx_F_squared_multiplier     1.000                                           
                                                                                
loop_                                                                           
 _refln_index_h                                                                 
 _refln_index_k                                                                 
 _refln_index_l                                                                 
 _refln_F_squared_calc                                                          
 _refln_F_squared_meas                                                          
 _refln_F_squared_sigma                                                         
 _refln_observed_status                                                         
   2   0   0       3338.61       3917.14        49.68 o                         
   3   0   0         50.39         64.86         0.98 o                         
   4   0   0         69.66         83.57         2.94 o                         
   5   0   0        756.18        930.97        19.50 o                         
   6   0   0         81.83         99.04         1.74 o                         
   7   0   0        693.03        742.47        28.45 o                         
   8   0   0          7.80         11.55         3.55 o                         
   9   0   0         34.62         31.31         4.53 o                         
  -9   1   0         16.06         15.55         5.02 o                         
  -8   1   0        109.61        103.29         7.38 o                         
  -7   1   0         22.78         22.25         1.43 o                         
  -6   1   0        845.22        947.84         9.08 o                         
  -5   1   0         88.07        103.98         2.83 o                         
  -4   1   0        205.83        255.02         8.73 o                         
  -3   1   0        108.75        137.24         3.53 o                         
  -2   1   0        379.58        412.89         8.83 o                         
   1   1   0       1689.14       1634.94        21.08 o                         
   2   1   0       1516.98       1724.91        11.18 o                         
   3   1   0         25.82         30.73         0.97 o                         
   4   1   0         83.75        100.42         4.71 o                         
   5   1   0        430.31        499.09        22.60 o                         
   6   1   0         64.49         67.60         2.49 o                         
   7   1   0         31.25         36.30         4.63 o                         
   8   1   0          2.04          7.28         3.32 o                         
   9   1   0         55.22         50.52         5.30 o                         
  -9   2   0          2.20          3.75         3.15 o                         
  -8   2   0        109.49         96.27        12.25 o                         
  -7   2   0        236.95        236.72        14.08 o                         
  -6   2   0         48.71         57.85         2.72 o                         
  -5   2   0          0.00          1.18         0.98 o                         
  -4   2   0         13.73         12.57         1.87 o                         
  -3   2   0         63.20         66.77         1.52 o                         
  -2   2   0        561.14        595.89        10.26 o                         
  -1   2   0       1301.53       1204.77         9.30 o                         
   0   2   0        934.38        854.65         6.60 o                         
   1   2   0        907.47        794.33        18.83 o                         
   2   2   0         23.92         19.86         1.07 o                         
   3   2   0         56.39         67.27         1.96 o                         
   4   2   0       1446.56       1754.77        54.60 o                         
   5   2   0          0.93          1.12         0.29 o                         
   6   2   0         40.52         49.35         2.87 o                         
   7   2   0         39.53         41.38         4.01 o                         
   8   2   0          0.16         -0.10         1.96 o                         
   9   2   0         23.27         33.79         4.10 o                         
  -8   3   0          0.90          2.78         1.55 o                         
  -7   3   0          0.12         -0.77         0.77 o                         
  -6   3   0         14.04         12.08         1.69 o                         
  -5   3   0          2.22          2.34         1.14 o                         
  -4   3   0        227.31        289.93         7.65 o                         
  -3   3   0        440.74        488.26        20.14 o                         
  -2   3   0        105.44        103.43         5.40 o                         
  -1   3   0        934.93        850.01         9.02 o                         
   0   3   0       1085.56       1024.55        16.44 o                         
   1   3   0        412.10        365.00         6.08 o                         
   2   3   0          3.44          2.85         0.40 o                         
   3   3   0        108.85        106.32         1.18 o                         
   4   3   0        103.80        131.88         4.86 o                         
   5   3   0        712.76        885.59        16.42 o                         
   6   3   0        107.09        122.41         3.81 o                         
   7   3   0         17.32         18.27         2.82 o                         
   8   3   0        173.15        180.24        10.75 o                         
   9   3   0        131.23        143.18        10.60 o                         
  -8   4   0         45.67         35.53        11.58 o                         
  -7   4   0         82.45         91.35        12.28 o                         
  -6   4   0         68.65         70.47         7.03 o                         
  -5   4   0        311.47        362.46        11.33 o                         
  -4   4   0        164.65        198.82         7.13 o                         
  -3   4   0          2.07          2.27         3.19 o                         
  -2   4   0         71.22         72.10         3.92 o                         
  -1   4   0        727.33        772.17        17.99 o                         
   0   4   0        141.68        136.02         2.02 o                         
   1   4   0          0.00          0.86         0.65 o                         
   2   4   0        770.90        751.71        15.98 o                         
   3   4   0       1863.34       1979.73        35.33 o                         
   4   4   0        111.98        118.10         2.34 o                         
   5   4   0         91.74         97.59         2.74 o                         
   6   4   0         81.09         93.94         1.90 o                         
   7   4   0          4.67          5.85         1.82 o                         
   8   4   0        193.14        213.46        12.62 o                         
   9   4   0         30.63         29.02         6.34 o                         
  -7   5   0        138.24        155.98         9.27 o                         
  -6   5   0        260.05        270.48        12.35 o                         
  -5   5   0         48.23         36.41         4.62 o                         
  -4   5   0          5.30         10.59         4.86 o                         
  -3   5   0         33.10         34.18         4.15 o                         
  -2   5   0        291.88        303.13        22.50 o                         
  -1   5   0        273.60        276.13         6.17 o                         
   0   5   0        154.41        176.38         9.12 o                         
   1   5   0        109.61        123.38         6.84 o                         
   2   5   0        232.18        249.26        12.93 o                         
   3   5   0        244.01        256.62         6.18 o                         
   4   5   0         19.73         16.73         0.92 o                         
   5   5   0         44.98         45.28         1.14 o                         
   6   5   0        447.73        419.12        24.05 o                         
   7   5   0          0.37          1.03         0.97 o                         
   8   5   0        257.11        282.16        15.42 o                         
   9   5   0          0.77          1.06         1.21 o                         
  -7   6   0          6.93          5.35         2.25 o                         
  -6   6   0          0.02          1.95         1.31 o                         
  -5   6   0         38.72         28.27         6.23 o                         
  -4   6   0          2.06         -0.46         1.81 o                         
  -3   6   0          0.06          0.93         2.20 o                         
  -2   6   0         11.77          9.36         2.40 o                         
  -1   6   0         58.96         67.88         3.17 o                         
   0   6   0         30.02         32.16         1.24 o                         
   1   6   0        171.28        153.20         3.52 o                         
   2   6   0        117.79        126.23         8.19 o                         
   3   6   0         46.93         39.08         4.44 o                         
   4   6   0          1.41          2.00         0.46 o                         
   5   6   0          3.07          2.04         0.51 o                         
   6   6   0         18.14         20.51         2.89 o                         
   7   6   0          4.27          2.80         1.05 o                         
  -6   7   0         20.71         19.74         2.73 o                         
  -5   7   0          0.62          1.72         1.14 o                         
  -4   7   0          5.50          1.76         1.44 o                         
  -3   7   0          0.59          1.81         2.22 o                         
  -2   7   0         21.48         23.52         2.72 o                         
  -1   7   0         64.51         61.68         3.45 o                         
   0   7   0         68.35         71.97         3.80 o                         
   1   7   0         22.34         18.49         1.01 o                         
   2   7   0         41.25         40.65         1.11 o                         
   3   7   0        206.11        204.08         5.84 o                         
   4   7   0        274.98        170.11         6.93 o                         
   5   7   0          0.19          0.64         0.49 o                         
   6   7   0          1.41          1.49         0.64 o                         
  -5   8   0         34.66         24.35         2.92 o                         
  -4   8   0          2.32          2.10         0.94 o                         
  -3   8   0        283.05        310.62        22.20 o                         
  -2   8   0        146.27        149.75         6.51 o                         
  -1   8   0          5.09          6.61         3.55 o                         
   0   8   0         12.74         13.35         1.54 o                         
   1   8   0          0.39          0.98         0.75 o                         
   2   8   0        339.27        309.29        10.83 o                         
   3   8   0        643.34        696.86        19.72 o                         
   4   8   0         43.20         40.98         3.52 o                         
   5   8   0        346.41        357.04        20.44 o                         
   6   8   0          0.20          2.77         2.16 o                         
  -4   9   0         35.74         30.76         3.86 o                         
  -3   9   0        745.21        844.77        32.78 o                         
  -2   9   0         16.33         11.31         3.56 o                         
  -1   9   0         69.52         67.27         3.62 o                         
   0   9   0        104.95        111.13         5.07 o                         
   1   9   0          1.44          1.57         1.95 o                         
   2   9   0        219.23        227.30        13.96 o                         
   3   9   0          0.57          3.11         2.42 o                         
   4   9   0        273.06        287.00        16.95 o                         
   5   9   0          2.59          3.97         1.89 o                         
   6   9   0         23.10         20.35         2.69 o                         
  -3  10   0          1.69         -0.84         2.76 o                         
  -2  10   0         61.59         61.90         3.73 o                         
  -1  10   0          7.27          5.19         2.42 o                         
   0  10   0          0.26         -0.60         2.74 o                         
   1  10   0          5.05          4.57         2.58 o                         
   2  10   0          0.00          2.76         2.44 o                         
   3  10   0          3.56          4.58         3.00 o                         
   4  10   0          0.51         -0.26         1.89 o                         
   5  10   0         18.72         22.91         3.47 o                         
   6  10   0         36.13         24.75         2.73 o                         
   0  11   0          1.39          6.26         3.07 o                         
   1  11   0          0.02          4.70         4.24 o                         
   2  11   0          0.22          3.24         2.60 o                         
   3  11   0          7.46          9.79         2.86 o                         
   4  11   0         14.79         11.14         2.92 o                         
  -3 -11   1          0.19          6.51         4.43 o                         
  -2 -11   1         58.80         84.43         7.07 o                         
  -1 -11   1         91.85        129.38         9.48 o                         
   0 -11   1         19.98         32.15         5.22 o                         
  -5 -10   1         28.61         26.85         3.65 o                         
  -4 -10   1          0.92          5.29         3.62 o                         
  -3 -10   1         69.96         65.23         5.26 o                         
  -2 -10   1          9.06          7.24         2.53 o                         
  -1 -10   1         10.62         11.90         3.44 o                         
   0 -10   1         13.02         23.05         4.28 o                         
   1 -10   1         11.37         10.60         1.52 o                         
   2 -10   1         42.11         37.59         3.15 o                         
  -6  -9   1          0.00          1.72         1.41 o                         
  -5  -9   1          8.06          4.12         1.70 o                         
  -4  -9   1        169.36        184.53        11.42 o                         
  -3  -9   1         24.79         24.72         3.00 o                         
  -2  -9   1         36.51         38.97         4.24 o                         
  -1  -9   1         35.08         40.14         1.68 o                         
   0  -9   1          1.26          0.52         1.00 o                         
   1  -9   1         39.34         36.78         2.01 o                         
   2  -9   1          6.83          8.33         3.88 o                         
   3  -9   1          0.72          1.63         1.73 o                         
   4  -9   1          9.05          4.84         1.73 o                         
  -6  -8   1         79.50         59.26         4.12 o                         
  -5  -8   1          1.72          3.25         1.60 o                         
  -4  -8   1        292.54        306.33        13.68 o                         
  -3  -8   1        195.60        187.03        12.03 o                         
  -2  -8   1          7.16          4.17         1.27 o                         
  -1  -8   1         49.23         56.06         3.96 o                         
   0  -8   1         12.25         11.09         3.57 o                         
   1  -8   1        772.92        865.92        25.01 o                         
   2  -8   1        126.83        133.62         6.03 o                         
   3  -8   1        101.77         87.37         5.30 o                         
   4  -8   1         97.79        103.08         7.78 o                         
   5  -8   1         43.21         36.01         3.94 o                         
  -6  -7   1        109.47         93.23         5.83 o                         
  -5  -7   1        367.16        334.17        10.04 o                         
  -4  -7   1        134.41        111.94         5.87 o                         
  -3  -7   1         67.99         63.63         3.54 o                         
  -2  -7   1        118.97        115.55         3.04 o                         
  -1  -7   1         37.09         37.02         1.92 o                         
   0  -7   1         79.31         86.49         5.02 o                         
   1  -7   1         94.99         98.68        17.02 o                         
   2  -7   1         83.98         93.27         6.33 o                         
   3  -7   1         64.65         68.88         6.28 o                         
   4  -7   1        358.63        378.43        20.70 o                         
   5  -7   1          4.19          1.03         1.54 o                         
   6  -7   1         44.35         40.73         3.71 o                         
  -8  -6   1          6.37          4.55         1.38 o                         
  -7  -6   1        150.52        143.06         8.45 o                         
  -6  -6   1        142.19        130.20        10.04 o                         
  -5  -6   1         67.30         78.18         2.25 o                         
  -4  -6   1         88.39         88.49         4.84 o                         
  -3  -6   1          7.68          6.76         0.65 o                         
  -2  -6   1        185.13        185.23         6.30 o                         
  -1  -6   1          4.84          3.95         0.91 o                         
   0  -6   1        202.65        187.96         4.11 o                         
   1  -6   1         22.21         27.81         1.67 o                         
   2  -6   1         42.42         46.73         3.85 o                         
   3  -6   1         33.32         33.61         3.97 o                         
   4  -6   1          1.33          2.51         1.56 o                         
   5  -6   1        316.74        310.34        12.86 o                         
   6  -6   1         89.87         82.76         4.96 o                         
   7  -6   1        101.44         82.94        12.39 o                         
  -9  -5   1         60.89         62.75         4.51 o                         
  -8  -5   1         50.06         64.64         4.66 o                         
  -7  -5   1         12.82          9.42         1.72 o                         
  -6  -5   1        115.77        102.87        11.34 o                         
  -5  -5   1          0.17          0.30         0.33 o                         
  -4  -5   1          7.44          6.60         0.59 o                         
  -3  -5   1         33.27         26.89         0.76 o                         
  -2  -5   1          6.13         11.81         1.28 o                         
  -1  -5   1        141.36        134.10         2.31 o                         
   0  -5   1          3.96          0.88         0.56 o                         
   1  -5   1        444.10        468.66        12.41 o                         
   2  -5   1          2.49          2.78         1.56 o                         
   3  -5   1          1.64          0.71         1.39 o                         
   4  -5   1          0.26          1.87         1.30 o                         
   5  -5   1          5.33          3.23         2.03 o                         
   6  -5   1         39.31         36.44         2.75 o                         
   7  -5   1         27.01         24.63         3.70 o                         
  -9  -4   1          1.28          0.42         1.79 o                         
  -8  -4   1          0.05         -0.31         1.59 o                         
  -7  -4   1          0.63         -0.45         1.53 o                         
  -6  -4   1         28.20         29.74         1.96 o                         
  -5  -4   1          4.96          6.03         1.02 o                         
  -4  -4   1        152.86        162.39         5.42 o                         
  -3  -4   1          0.34          1.44         0.74 o                         
  -2  -4   1        138.27        154.05         2.41 o                         
  -1  -4   1         24.40         23.69         1.46 o                         
   0  -4   1        503.61        543.11        14.59 o                         
   1  -4   1        483.50        481.76         8.34 o                         
   2  -4   1        946.08        972.03        16.80 o                         
   3  -4   1        196.73        203.55         7.00 o                         
   4  -4   1          3.72          3.06         1.23 o                         
   5  -4   1          1.85          4.46         2.00 o                         
   6  -4   1         97.52        111.53        11.86 o                         
   7  -4   1        100.19        100.68         7.24 o                         
   8  -4   1         88.20         79.13         5.95 o                         
  -9  -3   1        196.27        215.07        15.50 o                         
  -8  -3   1        156.01        167.77         9.98 o                         
  -7  -3   1        308.38        348.62        15.19 o                         
  -6  -3   1         10.86         11.55         2.11 o                         
  -5  -3   1         40.65         48.81         2.86 o                         
  -4  -3   1        266.15        297.33        16.82 o                         
  -3  -3   1        194.70        182.88         6.89 o                         
  -2  -3   1        642.16        653.51         8.61 o                         
  -1  -3   1        559.68        499.08         9.54 o                         
   0  -3   1        142.87        124.52         2.61 o                         
   1  -3   1       1196.09       1115.46         7.61 o                         
   2  -3   1          0.14         -0.50         0.70 o                         
   3  -3   1        591.20        651.25        13.65 o                         
   4  -3   1         34.67         36.30         2.22 o                         
   5  -3   1         72.71         79.35         3.13 o                         
   6  -3   1        387.88        430.28        47.94 o                         
   7  -3   1        116.21        115.94         6.55 o                         
   8  -3   1          9.28          8.29         1.39 o                         
  -9  -2   1         22.51         25.81         2.72 o                         
  -8  -2   1         29.59         25.04         2.76 o                         
  -7  -2   1        237.70        241.94         7.82 o                         
  -6  -2   1        289.89        302.19         7.59 o                         
  -5  -2   1         44.10         50.59         2.92 o                         
  -4  -2   1         51.34         57.07         2.79 o                         
  -3  -2   1        673.77        736.38         8.24 o                         
  -2  -2   1        159.04        160.95         3.34 o                         
  -1  -2   1         67.50         65.85         1.35 o                         
   0  -2   1          5.77          4.27         0.59 o                         
   1  -2   1       1440.70       1276.93        11.18 o                         
   2  -2   1       2187.86       2338.32        58.12 o                         
   3  -2   1         24.95         23.70         1.44 o                         
   4  -2   1        538.54        591.17        17.32 o                         
   5  -2   1        140.17        159.35         5.02 o                         
   6  -2   1         45.62         49.41         5.54 o                         
   7  -2   1          6.99          6.61         1.14 o                         
   8  -2   1         48.65         46.48        13.96 o                         
   9  -2   1        100.34         83.87        10.78 o                         
  -9  -1   1          7.97          8.20         3.21 o                         
  -8  -1   1        111.84        101.67         6.78 o                         
  -7  -1   1          5.80          4.48         2.48 o                         
  -6  -1   1        374.86        408.80         9.64 o                         
  -5  -1   1        330.34        356.98         7.63 o                         
  -4  -1   1        224.15        243.78         6.85 o                         
  -3  -1   1          9.93         11.69         1.13 o                         
  -2  -1   1          0.49          0.70         0.31 o                         
  -1  -1   1         70.56         57.97         2.11 o                         
   0  -1   1        393.73        335.48         5.96 o                         
   1  -1   1       1378.84       1300.14         9.89 o                         
   2  -1   1        552.37        590.40         7.84 o                         
   3  -1   1        117.19        140.76         5.38 o                         
   4  -1   1          0.94          2.55         1.09 o                         
   5  -1   1          1.71          2.02         0.80 o                         
   6  -1   1        146.04        160.25         5.32 o                         
   7  -1   1         13.24          9.36         1.50 o                         
   8  -1   1         19.64         19.96         6.80 o                         
   9  -1   1          1.92          1.86         2.21 o                         
  -9   0   1          0.38          2.62         1.94 o                         
  -8   0   1        218.23        221.48        13.71 o                         
  -7   0   1         87.04         91.63         4.91 o                         
  -6   0   1         15.01         13.49         1.32 o                         
  -5   0   1         87.12         99.41         3.05 o                         
  -4   0   1        376.24        428.63        12.08 o                         
  -3   0   1        266.26        305.25         6.43 o                         
  -2   0   1       8981.96       9741.80       145.62 o                         
  -1   0   1        185.18        198.82         2.42 o                         
   2   0   1         37.50         32.74         1.06 o                         
   3   0   1         49.24         63.64         1.27 o                         
   4   0   1         10.28         13.57         1.21 o                         
   5   0   1        134.67        174.78         4.47 o                         
   6   0   1         26.37         31.50         1.07 o                         
   7   0   1        242.39        265.83         5.76 o                         
   8   0   1         71.08         62.93         4.72 o                         
   9   0   1          0.25          2.66         2.08 o                         
  -9   1   1         19.39         10.25         2.73 o                         
  -8   1   1         56.98         55.00         5.34 o                         
  -7   1   1        155.42        170.62         5.45 o                         
  -6   1   1        642.99        654.53        24.14 o                         
  -5   1   1         35.87         33.87         2.46 o                         
  -4   1   1        100.13        119.41         4.75 o                         
  -3   1   1        263.33        298.19         3.31 o                         
  -1   1   1         88.80         84.52         2.38 o                         
   2   1   1         39.80         45.92         1.59 o                         
   3   1   1        190.96        247.33         2.97 o                         
   4   1   1        595.75        772.79        24.81 o                         
   5   1   1        192.27        216.33         5.52 o                         
   6   1   1        429.97        518.94        26.01 o                         
   7   1   1        826.06        957.50        37.49 o                         
   8   1   1         23.44         22.69         6.30 o                         
   9   1   1          8.61          9.82         3.35 o                         
  -8   2   1         83.39         81.45         6.73 o                         
  -7   2   1        196.61        198.02         8.53 o                         
  -6   2   1         11.77         10.73         2.18 o                         
  -5   2   1         29.89         31.11         1.23 o                         
  -4   2   1          0.01          0.51         0.65 o                         
  -3   2   1        343.26        309.45        10.18 o                         
  -2   2   1         95.31         90.36         1.32 o                         
  -1   2   1         26.77         21.73         0.92 o                         
   0   2   1        792.23        692.04         9.66 o                         
   1   2   1       1596.51       1519.94        21.95 o                         
   2   2   1         46.61         42.57         1.81 o                         
   3   2   1        120.08        137.51         2.25 o                         
   4   2   1        161.70        187.49         2.69 o                         
   5   2   1         21.95         23.38         0.90 o                         
   6   2   1        131.63        150.62         3.24 o                         
   7   2   1          0.01          1.12         0.59 o                         
   8   2   1         38.30         31.51         2.04 o                         
   9   2   1        141.67        158.90         9.89 o                         
  -8   3   1         39.84         34.82         4.74 o                         
  -7   3   1         40.80         43.66         7.33 o                         
  -6   3   1         74.77         85.35         6.13 o                         
  -5   3   1         51.91         61.06         4.65 o                         
  -4   3   1          5.07          4.05         1.05 o                         
  -3   3   1        130.71        112.40         3.95 o                         
  -2   3   1       1241.74       1197.70        18.58 o                         
  -1   3   1        260.01        267.84         3.16 o                         
   0   3   1       1243.13       1221.02         8.14 o                         
   1   3   1          0.37          0.27         0.38 o                         
   2   3   1        594.12        538.24        21.18 o                         
   3   3   1        651.10        601.22         6.91 o                         
   4   3   1         45.04         53.93         2.01 o                         
   5   3   1         10.07         12.33         1.19 o                         
   6   3   1          0.08          1.50         0.64 o                         
   7   3   1        144.36        150.61         3.39 o                         
   8   3   1          2.89         -1.25         1.82 o                         
   9   3   1          0.01          1.06         1.29 o                         
  -8   4   1         71.40         53.97         5.18 o                         
  -7   4   1         16.51         16.02         4.47 o                         
  -6   4   1         86.41         98.67         3.63 o                         
  -5   4   1         48.24         48.87         7.62 o                         
  -4   4   1         17.34         15.41         1.25 o                         
  -3   4   1         87.95         97.26         5.32 o                         
  -2   4   1         19.60         14.72         2.36 o                         
  -1   4   1          5.10          5.53         1.26 o                         
   0   4   1        243.56        193.63         8.18 o                         
   1   4   1        639.78        599.60        10.42 o                         
   2   4   1         13.20         13.87         2.96 o                         
   3   4   1        144.76        128.21         2.29 o                         
   4   4   1         95.50        113.44         5.50 o                         
   5   4   1          0.20          0.90         0.40 o                         
   6   4   1         19.29         21.51         1.51 o                         
   7   4   1         29.84         35.73         2.71 o                         
   8   4   1        166.36        186.29        11.53 o                         
   9   4   1         38.75         35.55         4.06 o                         
  -7   5   1        107.18        109.82         7.24 o                         
  -6   5   1         18.69         16.91         1.83 o                         
  -5   5   1          5.56          2.43         1.78 o                         
  -4   5   1        299.30        293.66         5.44 o                         
  -3   5   1          5.95          4.10         1.39 o                         
  -2   5   1        616.95        632.32        28.84 o                         
  -1   5   1         10.69          4.68         0.75 o                         
   0   5   1        365.49        394.37         6.16 o                         
   1   5   1        169.52        183.00         3.03 o                         
   2   5   1         61.58         57.56         4.15 o                         
   3   5   1          0.05          0.48         0.67 o                         
   4   5   1         15.82         18.01         0.72 o                         
   5   5   1        108.09        110.02         5.06 o                         
   6   5   1          3.23          2.44         0.58 o                         
   7   5   1          5.10          5.65         1.74 o                         
   8   5   1         43.18         37.80         5.07 o                         
   9   5   1        272.77        294.88        56.08 o                         
  -7   6   1          4.19          2.45         1.33 o                         
  -6   6   1        107.06        108.74         5.46 o                         
  -5   6   1         83.76         98.16         6.16 o                         
  -4   6   1         14.42          8.71         2.19 o                         
  -3   6   1        302.86        314.50        19.41 o                         
  -2   6   1          0.99          0.23         1.02 o                         
  -1   6   1          0.08          1.03         0.98 o                         
   0   6   1        364.28        357.24         7.73 o                         
   1   6   1          0.03          0.68         0.73 o                         
   2   6   1        182.11        194.21         8.35 o                         
   3   6   1        259.87        246.76         6.21 o                         
   4   6   1        138.29        156.32         6.36 o                         
   5   6   1        134.05        119.18         5.27 o                         
   6   6   1          0.40          0.58         1.36 o                         
   7   6   1        256.13        259.98        14.98 o                         
  -6   7   1          0.01          2.00         1.13 o                         
  -5   7   1         62.94         57.62         7.14 o                         
  -4   7   1        229.38        230.45        15.46 o                         
  -3   7   1         57.71         72.15         4.81 o                         
  -2   7   1         52.94         46.27         2.79 o                         
  -1   7   1        497.26        520.41         8.30 o                         
   0   7   1          5.53          5.25         1.10 o                         
   1   7   1         10.76         12.54         1.22 o                         
   2   7   1        180.32        192.64        12.75 o                         
   3   7   1        138.08        151.34         5.12 o                         
   4   7   1        149.60        145.45         7.08 o                         
   5   7   1        122.42        121.28         8.80 o                         
   6   7   1        146.39        143.60         8.84 o                         
   7   7   1          3.34          2.68         1.43 o                         
  -5   8   1         46.15         45.23         4.09 o                         
  -4   8   1          9.59         10.61         3.35 o                         
  -3   8   1         79.78         81.63         4.89 o                         
  -2   8   1         18.06         14.55         2.63 o                         
  -1   8   1         12.12         13.79         2.79 o                         
   0   8   1          0.82          1.45         1.48 o                         
   1   8   1        460.14        480.72        18.95 o                         
   2   8   1          9.51          5.80         2.15 o                         
   3   8   1        219.49        189.99         9.32 o                         
   4   8   1          4.64          2.59         1.75 o                         
   5   8   1          4.15          5.25         2.61 o                         
   6   8   1          8.56          7.56         2.28 o                         
  -4   9   1         11.63          8.20         2.12 o                         
  -3   9   1          5.05          3.97         3.23 o                         
  -2   9   1         43.12         37.66         3.22 o                         
  -1   9   1         19.55         25.46         6.24 o                         
   0   9   1        143.08        158.23         6.96 o                         
   1   9   1          3.84          2.91         0.53 o                         
   2   9   1         71.25         57.25         4.45 o                         
   3   9   1          1.47          5.24         3.74 o                         
   4   9   1         34.22         28.54         3.04 o                         
   5   9   1          4.65          6.87         3.00 o                         
   6   9   1         16.80         13.71         2.48 o                         
  -3  10   1          4.00          3.68         1.54 o                         
  -2  10   1        186.37        203.19        23.04 o                         
  -1  10   1          0.40          1.48         0.98 o                         
   0  10   1          4.86          2.35         2.58 o                         
   1  10   1          6.96          4.12         2.62 o                         
   2  10   1          3.30          4.62         2.31 o                         
   3  10   1         70.87         71.82         5.58 o                         
   4  10   1        182.89        197.01        12.02 o                         
   5  10   1         79.16         87.33         7.68 o                         
   6  10   1          0.02          3.39         2.22 o                         
  -1  11   1          3.36          1.06         2.79 o                         
   0  11   1          2.01          9.20         4.35 o                         
   1  11   1         11.68         19.67         4.50 o                         
   2  11   1          8.28         13.78         4.48 o                         
   3  11   1          0.11          3.28         2.87 o                         
   4  11   1         14.33         17.65         3.22 o                         
  -5 -10   2          1.90          1.39         1.23 o                         
  -4 -10   2          5.85          8.09         2.95 o                         
  -3 -10   2         27.66         29.93         5.65 o                         
  -2 -10   2         54.22         63.04         6.19 o                         
  -1 -10   2          1.42          3.20         2.80 o                         
   0 -10   2         48.75         56.85         6.38 o                         
   1 -10   2          7.92          7.70         3.07 o                         
   2 -10   2         30.79         31.98         2.41 o                         
  -5  -9   2          2.25          1.16         1.65 o                         
  -4  -9   2        113.72        132.33         8.53 o                         
  -3  -9   2         63.81         69.02         5.69 o                         
  -2  -9   2         16.00          5.87         2.60 o                         
  -1  -9   2         36.53         40.20         1.82 o                         
   0  -9   2         17.87         14.98         2.93 o                         
   1  -9   2         61.86         64.77         2.46 o                         
   2  -9   2         13.04         11.88         1.81 o                         
   3  -9   2         59.12         62.16         4.26 o                         
   4  -9   2         28.97         27.50         2.68 o                         
  -5  -8   2          1.02          2.10         2.17 o                         
  -4  -8   2        102.98         94.12         7.55 o                         
  -3  -8   2          5.21          8.44         2.32 o                         
  -2  -8   2          1.75          2.70         0.96 o                         
  -1  -8   2        231.92        224.83         5.17 o                         
   0  -8   2         58.04         64.58         5.83 o                         
   1  -8   2        217.09        227.91         8.52 o                         
   2  -8   2         20.47         22.37         4.65 o                         
   3  -8   2         45.63         49.71         2.29 o                         
   4  -8   2         55.06         50.13         5.02 o                         
   5  -8   2          2.96          2.97         1.46 o                         
  -6  -7   2        308.11        297.51        16.79 o                         
  -5  -7   2         52.35         52.67         1.97 o                         
  -4  -7   2         52.95         49.47         4.53 o                         
  -3  -7   2          6.27          5.24         0.65 o                         
  -2  -7   2          0.56          1.57         0.46 o                         
  -1  -7   2        161.31        181.77         3.61 o                         
   0  -7   2         27.93         32.01         2.21 o                         
   1  -7   2        106.86        113.67         6.10 o                         
   2  -7   2        144.72        145.39         3.83 o                         
   3  -7   2         71.96         66.40         4.72 o                         
   4  -7   2          1.89          2.42         1.33 o                         
   5  -7   2          0.80          2.23         1.86 o                         
   6  -7   2          0.62          1.35         1.62 o                         
  -8  -6   2         29.29         20.84         2.20 o                         
  -7  -6   2        101.03         95.68         5.82 o                         
  -6  -6   2          0.61         -0.02         0.83 o                         
  -5  -6   2        130.94        141.16        10.38 o                         
  -4  -6   2         25.08         21.41         1.04 o                         
  -3  -6   2          0.23          0.25         0.42 o                         
  -2  -6   2        110.29        109.19         4.66 o                         
  -1  -6   2          1.44          2.87         0.65 o                         
   0  -6   2          0.21         -0.07         1.58 o                         
   1  -6   2         40.62         43.95         2.21 o                         
   2  -6   2        108.44        109.74         3.32 o                         
   3  -6   2        174.19        199.92         8.53 o                         
   4  -6   2          8.39          9.09         2.21 o                         
   5  -6   2          0.21          0.43         1.75 o                         
   6  -6   2         36.66         35.09         3.40 o                         
   7  -6   2        169.22        163.04         9.54 o                         
  -8  -5   2         34.90         38.74         3.57 o                         
  -7  -5   2         44.10         39.43         2.55 o                         
  -6  -5   2        234.25        245.32        10.59 o                         
  -5  -5   2         72.18         78.44         5.06 o                         
  -4  -5   2          6.17          3.96         0.45 o                         
  -3  -5   2        112.12        108.89         3.01 o                         
  -2  -5   2          1.52          3.33         1.08 o                         
  -1  -5   2        133.63        104.89         3.28 o                         
   0  -5   2          0.42          0.40         0.59 o                         
   1  -5   2         12.56         18.96         1.97 o                         
   2  -5   2         53.54         50.90         4.43 o                         
   3  -5   2        107.64        120.36        11.74 o                         
   4  -5   2         12.04          5.23         2.80 o                         
   5  -5   2          5.00          3.27         1.94 o                         
   6  -5   2         44.69         46.64         6.96 o                         
   7  -5   2         37.37         29.08         6.56 o                         
  -9  -4   2         37.30         31.88         3.08 o                         
  -8  -4   2          8.71         10.89         2.47 o                         
  -7  -4   2          1.98          8.55         2.39 o                         
  -6  -4   2        258.82        258.84         7.83 o                         
  -5  -4   2        261.13        256.50        32.00 o                         
  -4  -4   2        187.58        224.95         6.73 o                         
  -3  -4   2         29.84         24.00         1.10 o                         
  -2  -4   2        145.82        148.45         3.61 o                         
  -1  -4   2        176.43        190.55         3.46 o                         
   0  -4   2        730.54        817.19        17.10 o                         
   1  -4   2         37.94         28.98         2.00 o                         
   2  -4   2         16.68         13.73         2.75 o                         
   3  -4   2         73.59         86.68        13.31 o                         
   4  -4   2        303.71        337.09         8.70 o                         
   5  -4   2         57.20         54.53         6.33 o                         
   6  -4   2         10.01          6.61         1.57 o                         
   7  -4   2         35.30         28.47         5.26 o                         
   8  -4   2         11.59          6.57         1.74 o                         
  -9  -3   2         49.74         51.61         4.41 o                         
  -8  -3   2          0.13          0.62         1.70 o                         
  -7  -3   2        134.39        147.26         7.33 o                         
  -6  -3   2          0.01         -0.26         1.73 o                         
  -5  -3   2        498.76        581.43        26.58 o                         
  -4  -3   2         58.38         57.08         4.68 o                         
  -3  -3   2         31.78         33.95         1.31 o                         
  -2  -3   2         13.97         13.94         0.62 o                         
  -1  -3   2        400.05        398.01         5.51 o                         
   0  -3   2         14.59         11.44         0.81 o                         
   1  -3   2         66.96         67.44         1.45 o                         
   2  -3   2       1288.39       1476.75        25.07 o                         
   3  -3   2        202.84        201.54        11.26 o                         
   4  -3   2        362.34        413.25        17.89 o                         
   5  -3   2         44.94         45.02         3.59 o                         
   6  -3   2         68.42         69.92         5.42 o                         
   7  -3   2        100.38        103.95         6.35 o                         
   8  -3   2          5.38          3.53         1.13 o                         
  -9  -2   2         21.44         21.68         3.17 o                         
  -8  -2   2         15.75         15.56         2.88 o                         
  -7  -2   2         66.64         63.99         4.58 o                         
  -6  -2   2        200.06        218.91         5.99 o                         
  -5  -2   2        257.10        313.76         7.03 o                         
  -4  -2   2          0.17         -1.45         1.58 o                         
  -3  -2   2       1725.23       1820.79        35.87 o                         
  -2  -2   2        258.91        248.85         4.95 o                         
  -1  -2   2         76.60         70.92         1.11 o                         
   0  -2   2        567.26        473.92         4.82 o                         
   1  -2   2       1041.76       1051.10        14.10 o                         
   2  -2   2          8.77          7.36         1.00 o                         
   3  -2   2         24.79         17.96         2.01 o                         
   4  -2   2          3.89          2.96         1.29 o                         
   5  -2   2         89.40         95.32         5.63 o                         
   6  -2   2         27.36         32.32         2.27 o                         
   7  -2   2         36.34         33.10         1.98 o                         
   8  -2   2          5.41          7.56         1.54 o                         
   9  -2   2         13.39          7.49         4.82 o                         
  -9  -1   2         74.26         79.18         6.95 o                         
  -8  -1   2         20.12         17.38         2.86 o                         
  -7  -1   2          0.74          5.19         3.37 o                         
  -6  -1   2          0.09          5.01         2.27 o                         
  -5  -1   2          2.74          1.75         1.66 o                         
  -4  -1   2        253.50        310.27         8.28 o                         
  -3  -1   2         10.43          8.14         2.16 o                         
  -2  -1   2        296.35        260.06         6.14 o                         
  -1  -1   2       2999.44       2729.84        51.70 o                         
   0  -1   2        566.35        488.68         5.55 o                         
   1  -1   2         31.03         27.98         1.31 o                         
   2  -1   2         14.65         12.63         1.13 o                         
   3  -1   2         51.50         48.63         2.44 o                         
   4  -1   2        604.04        701.86        22.57 o                         
   5  -1   2         63.35         90.51         3.36 o                         
   6  -1   2        371.91        431.18         8.93 o                         
   7  -1   2         22.31         25.03         1.94 o                         
   8  -1   2          1.54          1.72         1.03 o                         
   9  -1   2          0.01          0.51         2.15 o                         
  -9   0   2          3.94          2.74         2.08 o                         
  -8   0   2          0.00          0.38         2.36 o                         
  -7   0   2         71.58         72.35         4.68 o                         
  -6   0   2        101.33        113.73         4.63 o                         
  -5   0   2         10.31          7.20         2.66 o                         
  -4   0   2         60.68         54.44         7.48 o                         
  -3   0   2         99.66         90.60         1.54 o                         
  -2   0   2       1244.12       1190.87        37.67 o                         
   0   0   2          7.81          7.31         0.58 o                         
   1   0   2       3185.30       3007.85        59.57 o                         
   2   0   2          6.17          2.01         0.74 o                         
   3   0   2       1008.52       1316.31        26.46 o                         
   4   0   2        920.09       1157.69        31.43 o                         
   5   0   2         58.85         66.33         1.84 o                         
   6   0   2         29.52         35.07         3.36 o                         
   7   0   2          8.26          8.97         1.63 o                         
   8   0   2         35.83         34.04         1.81 o                         
   9   0   2         13.72         12.01         6.20 o                         
  -9   1   2        101.35         83.98         6.73 o                         
  -8   1   2         17.02         11.78         2.85 o                         
  -7   1   2        299.68        319.70        18.53 o                         
  -6   1   2        124.30        107.59        15.22 o                         
  -5   1   2        193.59        236.26         5.45 o                         
  -4   1   2       1154.71       1263.04        87.72 o                         
  -3   1   2         55.39         49.88         2.55 o                         
  -1   1   2       5316.99       4388.69       118.42 o                         
   0   1   2       4758.53       4228.43        63.38 o                         
   1   1   2        170.50        157.24         1.51 o                         
   2   1   2        848.20        911.39        17.26 o                         
   3   1   2        710.96        863.65        18.42 o                         
   4   1   2        140.03        156.28         3.57 o                         
   5   1   2        106.36        128.95         3.05 o                         
   6   1   2          0.32          1.17         0.47 o                         
   7   1   2          9.94          8.44         2.78 o                         
   8   1   2         13.70         14.38         5.21 o                         
   9   1   2         87.71         86.64         6.06 o                         
  -8   2   2         57.15         56.73         5.70 o                         
  -7   2   2         18.24         15.96         2.79 o                         
  -6   2   2         82.96         88.41         4.95 o                         
  -5   2   2          9.77         13.52         2.53 o                         
  -4   2   2        300.43        306.68        21.98 o                         
  -3   2   2        132.09        141.63         5.05 o                         
  -2   2   2         23.64         22.42         0.99 o                         
  -1   2   2        673.48        566.76         4.41 o                         
   0   2   2       3118.49       2525.43        35.61 o                         
   1   2   2       2226.29       2041.07        41.27 o                         
   2   2   2        534.46        532.95         5.16 o                         
   3   2   2         15.39         10.86         2.01 o                         
   4   2   2         37.87         43.97         1.51 o                         
   5   2   2        732.19        974.30        20.42 o                         
   6   2   2          0.00          0.79         0.89 o                         
   7   2   2         22.14         24.81         2.21 o                         
   8   2   2         50.99         46.99         3.10 o                         
   9   2   2         80.05         86.85         8.14 o                         
  -8   3   2          0.05          1.92         2.29 o                         
  -7   3   2         23.28         18.76         2.29 o                         
  -6   3   2        118.09        127.60         3.95 o                         
  -5   3   2         47.28         51.17         2.78 o                         
  -4   3   2          1.27          2.86         1.24 o                         
  -3   3   2        108.26         92.82         5.58 o                         
  -2   3   2         28.76         31.34         1.51 o                         
  -1   3   2        251.86        205.85         3.01 o                         
   0   3   2       1182.61       1069.44         7.19 o                         
   1   3   2        101.74         78.10         2.80 o                         
   2   3   2          5.16          6.61         1.15 o                         
   3   3   2        195.52        203.98         7.71 o                         
   4   3   2         55.91         97.61         3.04 o                         
   5   3   2          6.01          9.52         1.01 o                         
   6   3   2        263.60        316.95         8.92 o                         
   7   3   2        452.38        503.29         9.87 o                         
   8   3   2        132.24        143.72         8.79 o                         
   9   3   2         52.92         56.13         4.60 o                         
  -8   4   2          0.03          9.11         3.98 o                         
  -7   4   2          5.81          5.20         1.26 o                         
  -6   4   2         40.61         37.27         2.23 o                         
  -5   4   2         36.41         39.76         3.87 o                         
  -4   4   2        201.67        202.66         6.86 o                         
  -3   4   2         44.20         50.46         2.42 o                         
  -2   4   2        231.85        225.81        16.62 o                         
  -1   4   2         54.86         34.77         1.68 o                         
   0   4   2        576.48        573.95        17.39 o                         
   1   4   2        367.91        384.13         3.83 o                         
   2   4   2          1.80          2.37         1.26 o                         
   3   4   2          2.65          1.17         0.36 o                         
   4   4   2          0.36          0.67         0.44 o                         
   5   4   2        921.41       1056.20        14.62 o                         
   6   4   2        414.24        455.68        22.47 o                         
   7   4   2         18.01         15.18         2.84 o                         
   8   4   2          0.42         -0.87         1.44 o                         
   9   4   2         19.93         19.41         7.62 o                         
  -7   5   2         12.06         11.82         2.97 o                         
  -6   5   2         32.75         25.90         2.07 o                         
  -5   5   2         77.82         79.59         6.51 o                         
  -4   5   2         35.28         33.25         2.44 o                         
  -3   5   2        318.51        316.71        27.11 o                         
  -2   5   2        191.63        202.76         4.69 o                         
  -1   5   2         95.84         93.92         2.50 o                         
   0   5   2        345.83        357.90        12.98 o                         
   1   5   2        207.25        194.90         9.25 o                         
   2   5   2        389.18        443.85        11.51 o                         
   3   5   2         95.08         91.61         4.32 o                         
   4   5   2         19.05         22.48         1.11 o                         
   5   5   2        126.54        121.92         6.16 o                         
   6   5   2         36.57         31.26         2.57 o                         
   7   5   2        151.39        154.63         5.10 o                         
   8   5   2         14.73         13.45         3.51 o                         
   9   5   2         29.46         25.62         4.31 o                         
  -7   6   2          0.01          2.57         1.26 o                         
  -6   6   2          0.01          0.74         1.50 o                         
  -5   6   2         15.29         12.43         2.09 o                         
  -4   6   2          7.70          7.94         1.99 o                         
  -3   6   2        174.55        172.34        13.23 o                         
  -2   6   2          2.03          2.12         1.32 o                         
  -1   6   2        319.81        328.56        13.86 o                         
   0   6   2        264.71        239.35         7.24 o                         
   1   6   2        531.18        536.79        26.19 o                         
   2   6   2         51.74         57.56         4.10 o                         
   3   6   2         11.79          8.46         2.44 o                         
   4   6   2        521.60        531.20        24.56 o                         
   5   6   2        156.66        138.49         6.92 o                         
   6   6   2        482.91        500.04         9.81 o                         
   7   6   2         38.30         38.26         2.48 o                         
  -6   7   2         21.84         18.36         3.15 o                         
  -5   7   2         30.12         25.92         3.05 o                         
  -4   7   2          5.24          3.65         1.52 o                         
  -3   7   2         35.49         32.02         3.06 o                         
  -2   7   2         72.99         73.21         3.30 o                         
  -1   7   2        118.82        114.07         3.87 o                         
   0   7   2         90.43         85.94         2.29 o                         
   1   7   2         19.11         16.01         0.79 o                         
   2   7   2          1.39          1.41         2.08 o                         
   3   7   2         10.78          8.60         2.29 o                         
   4   7   2          0.09          1.68         1.85 o                         
   5   7   2          1.14          1.35         1.99 o                         
   6   7   2        128.26        114.16        12.20 o                         
   7   7   2         43.77         34.14         4.74 o                         
  -5   8   2         46.69         45.65         4.01 o                         
  -4   8   2          2.26          3.62         1.25 o                         
  -3   8   2          1.63          0.56         1.01 o                         
  -2   8   2         14.86         16.32         3.40 o                         
  -1   8   2        111.04        101.83         5.55 o                         
   0   8   2        143.21        141.32         8.35 o                         
   1   8   2        132.24        123.41         4.79 o                         
   2   8   2        188.68        189.23        13.44 o                         
   3   8   2          3.87          8.21         3.76 o                         
   4   8   2        195.75        193.43         9.09 o                         
   5   8   2         17.83         10.76         2.40 o                         
   6   8   2        148.10        136.26         8.56 o                         
   7   8   2          3.96          2.52         1.38 o                         
  -4   9   2        149.23        170.21         8.36 o                         
  -3   9   2         29.08         29.45         3.40 o                         
  -2   9   2        148.73        160.42         9.63 o                         
  -1   9   2          1.00          3.16         1.44 o                         
   0   9   2        145.12        156.07        10.76 o                         
   1   9   2        197.50        190.49        10.36 o                         
   2   9   2         18.43         22.72         3.40 o                         
   3   9   2        191.01        200.24        13.84 o                         
   4   9   2          0.12          2.85         2.37 o                         
   5   9   2         64.32         60.37         4.49 o                         
   6   9   2          3.88          4.32         2.56 o                         
  -3  10   2        119.97        131.27         8.79 o                         
  -2  10   2         25.51         29.34         3.99 o                         
  -1  10   2          4.02          2.34         1.27 o                         
   0  10   2         19.91         20.06         3.54 o                         
   1  10   2          8.00          8.56         4.18 o                         
   2  10   2         10.58          7.82         3.41 o                         
   3  10   2         26.78         39.55         3.74 o                         
   4  10   2         41.37         48.74         4.77 o                         
   5  10   2         22.32         18.57         2.97 o                         
   6  10   2          5.22          7.52         2.05 o                         
  -1  11   2         15.59         17.90         3.83 o                         
   0  11   2          9.01          5.41         2.86 o                         
   1  11   2         15.95          8.72         3.48 o                         
   2  11   2         48.03         46.87         5.97 o                         
   3  11   2          0.20          2.16         2.89 o                         
   4  11   2          0.00          3.01         3.30 o                         
  -3 -10   3         38.89         37.23         9.28 o                         
  -2 -10   3         89.66        101.63         8.79 o                         
  -1 -10   3          0.17          2.67         2.78 o                         
   0 -10   3         50.54         59.03         6.37 o                         
   1 -10   3          2.34          1.10         1.13 o                         
   2 -10   3          1.32          2.40         1.27 o                         
  -5  -9   3        107.70        108.14         8.23 o                         
  -4  -9   3          7.19          8.30         2.96 o                         
  -3  -9   3         46.98         47.32         4.73 o                         
  -2  -9   3          0.22          2.06         3.12 o                         
  -1  -9   3          2.42          1.35         2.28 o                         
   0  -9   3         98.06        117.85         5.32 o                         
   1  -9   3         16.94         10.19         1.77 o                         
   2  -9   3         49.32         45.52         3.11 o                         
   3  -9   3         30.16         32.06         3.90 o                         
  -5  -8   3         67.81         65.70         4.64 o                         
  -4  -8   3         86.79         83.26         3.83 o                         
  -3  -8   3         71.18         78.24         3.93 o                         
  -2  -8   3        106.93        119.87         7.68 o                         
  -1  -8   3         74.44         81.58         3.00 o                         
   0  -8   3        477.30        521.16        28.41 o                         
   1  -8   3          1.63          3.59         1.80 o                         
   2  -8   3        365.43        369.19        15.11 o                         
   3  -8   3         31.32         32.93         2.34 o                         
   4  -8   3          3.37          5.05         1.58 o                         
   5  -8   3          7.67          7.24         1.79 o                         
  -6  -7   3        295.00        304.99        16.41 o                         
  -5  -7   3        104.46        105.25         4.66 o                         
  -4  -7   3        373.72        388.36        11.77 o                         
  -3  -7   3        115.12        114.66         6.32 o                         
  -2  -7   3         45.81         48.72         2.99 o                         
  -1  -7   3        457.36        459.57        14.14 o                         
   0  -7   3        316.28        339.89        29.31 o                         
   1  -7   3         99.03         83.48         5.09 o                         
   2  -7   3        194.79        202.83        11.97 o                         
   3  -7   3          1.26          2.29         1.55 o                         
   4  -7   3          0.06          2.40         1.76 o                         
   5  -7   3         40.88         37.68         4.16 o                         
   6  -7   3          0.31          1.81         1.19 o                         
  -8  -6   3         20.85         22.93         2.43 o                         
  -7  -6   3        185.70        214.84        12.41 o                         
  -6  -6   3         51.16         50.47         2.49 o                         
  -5  -6   3         15.77         14.93         1.35 o                         
  -4  -6   3        106.43        102.50        10.46 o                         
  -3  -6   3          1.03          2.87         0.98 o                         
  -2  -6   3         41.06         44.79         2.85 o                         
  -1  -6   3          5.43          6.82         1.76 o                         
   0  -6   3        142.72        142.35         6.17 o                         
   1  -6   3        276.98        321.34         9.18 o                         
   2  -6   3         74.64         78.12         3.20 o                         
   3  -6   3        118.06        148.44         7.98 o                         
   4  -6   3        170.15        200.20        10.58 o                         
   5  -6   3         79.38         70.40         4.80 o                         
   6  -6   3        217.04        227.24        11.13 o                         
  -8  -5   3         38.04         43.05         4.13 o                         
  -7  -5   3         59.60         63.24         4.57 o                         
  -6  -5   3         12.03         10.52         2.17 o                         
  -5  -5   3        114.11         94.12         3.75 o                         
  -4  -5   3          3.57          2.20         0.80 o                         
  -3  -5   3         18.47         19.00         1.34 o                         
  -2  -5   3        176.72        158.24         7.02 o                         
  -1  -5   3         86.73         94.56         3.54 o                         
   0  -5   3        343.48        357.62         9.60 o                         
   1  -5   3         62.06         61.11         3.50 o                         
   2  -5   3          0.71          0.27         1.92 o                         
   3  -5   3        104.90         99.41         3.64 o                         
   4  -5   3        192.23        211.29         7.15 o                         
   5  -5   3        474.07        490.39        28.09 o                         
   6  -5   3         27.34         29.22         5.15 o                         
   7  -5   3         77.12         78.07        11.13 o                         
  -8  -4   3         59.98         65.80         4.89 o                         
  -7  -4   3          0.02         -0.95         1.54 o                         
  -6  -4   3         79.09         66.82         5.40 o                         
  -5  -4   3         68.05         73.48         4.83 o                         
  -4  -4   3         80.47         67.15         2.39 o                         
  -3  -4   3        131.69        142.32         4.62 o                         
  -2  -4   3        399.31        402.86         7.45 o                         
  -1  -4   3        167.40        176.97         2.91 o                         
   0  -4   3         17.79         14.03         0.95 o                         
   1  -4   3        899.24       1039.42        24.20 o                         
   2  -4   3        148.60        181.96         6.18 o                         
   3  -4   3         62.41         52.53         3.32 o                         
   4  -4   3         20.68         12.15         2.67 o                         
   5  -4   3        228.57        246.96         6.57 o                         
   6  -4   3        250.27        268.47        11.32 o                         
   7  -4   3         51.12         59.14        11.57 o                         
   8  -4   3          2.79          3.15         1.61 o                         
  -8  -3   3          0.03          3.04         2.53 o                         
  -7  -3   3        134.77        144.11         9.16 o                         
  -6  -3   3         30.11         39.44         4.25 o                         
  -5  -3   3        170.39        191.23         7.44 o                         
  -4  -3   3        211.38        216.19        10.39 o                         
  -3  -3   3        123.23        130.69         8.88 o                         
  -2  -3   3        351.49        384.06         4.81 o                         
  -1  -3   3        316.54        328.09         3.73 o                         
   0  -3   3        227.22        226.83         4.77 o                         
   1  -3   3        816.15        850.57        34.48 o                         
   2  -3   3          6.47          3.98         1.39 o                         
   3  -3   3         14.82         22.12         2.75 o                         
   4  -3   3         32.83         36.02         3.66 o                         
   5  -3   3        507.92        557.03         9.12 o                         
   6  -3   3         43.48         47.55         8.10 o                         
   7  -3   3         21.96         24.25         7.83 o                         
   8  -3   3          8.72          6.63         1.95 o                         
  -9  -2   3         61.68         54.10         4.40 o                         
  -8  -2   3        116.67        108.53         7.52 o                         
  -7  -2   3         49.59         61.47         4.69 o                         
  -6  -2   3         85.40         83.78         5.00 o                         
  -5  -2   3         50.95         49.11         3.33 o                         
  -4  -2   3        286.18        350.59        37.90 o                         
  -3  -2   3          1.71          4.93         1.19 o                         
  -2  -2   3          3.18          1.60         0.61 o                         
  -1  -2   3        100.03         87.05         1.98 o                         
   0  -2   3        125.39        134.74         3.22 o                         
   1  -2   3        527.83        521.95         5.55 o                         
   2  -2   3        186.95        185.66         8.27 o                         
   3  -2   3        734.41        844.74        14.75 o                         
   4  -2   3        121.41        158.47         5.10 o                         
   5  -2   3        126.38        145.34         5.53 o                         
   6  -2   3        101.89        106.55         4.52 o                         
   7  -2   3         76.48         81.18         7.03 o                         
   8  -2   3        138.25        143.58         6.46 o                         
   9  -2   3         30.52         24.28         7.25 o                         
  -9  -1   3          0.03         -0.32         2.23 o                         
  -8  -1   3         46.36         39.77         3.42 o                         
  -7  -1   3        111.08        116.30         8.09 o                         
  -6  -1   3         87.12         90.40         5.10 o                         
  -5  -1   3         18.69         26.29         2.64 o                         
  -4  -1   3          2.16          4.45         1.86 o                         
  -3  -1   3       1341.09       1307.65        42.56 o                         
  -2  -1   3        116.97         97.07         2.49 o                         
  -1  -1   3         23.66         14.87         0.82 o                         
   0  -1   3        357.42        313.81         2.55 o                         
   1  -1   3         43.49         42.62         1.70 o                         
   2  -1   3        352.16        326.89        14.08 o                         
   3  -1   3          6.16          1.37         0.84 o                         
   4  -1   3       1420.63       1620.95        46.73 o                         
   5  -1   3         19.71         18.95         4.88 o                         
   6  -1   3          2.39          3.39         1.42 o                         
   7  -1   3          1.96          2.39         0.91 o                         
   8  -1   3        130.54        131.79         5.69 o                         
   9  -1   3         40.49         32.54         5.43 o                         
  -8   0   3         14.40         15.65         3.32 o                         
  -7   0   3          5.69          4.29         2.18 o                         
  -6   0   3         14.80         17.28         3.34 o                         
  -5   0   3          0.01          0.07         0.64 o                         
  -4   0   3         14.89          9.49         0.65 o                         
  -3   0   3        124.95        136.03         6.94 o                         
  -2   0   3       1857.31       1849.79        28.23 o                         
  -1   0   3          2.83          0.89         0.63 o                         
   0   0   3         15.07         15.27         0.82 o                         
   1   0   3        431.97        410.82         5.34 o                         
   2   0   3        467.56        490.59         5.37 o                         
   3   0   3        157.43        177.41         5.66 o                         
   4   0   3         24.63         20.92         2.61 o                         
   5   0   3        531.70        674.48        21.16 o                         
   6   0   3         24.37         25.99         2.39 o                         
   7   0   3         10.82         10.65         2.47 o                         
   8   0   3          0.00          1.57         0.76 o                         
   9   0   3         14.49         11.34         6.54 o                         
  -8   1   3         38.41         24.17         3.14 o                         
  -7   1   3         70.11         75.14         6.01 o                         
  -6   1   3         17.69         13.43         2.06 o                         
  -5   1   3        137.63        140.74        12.11 o                         
  -4   1   3       2459.37       2637.88       210.30 o                         
  -3   1   3       4204.19       4352.01       114.16 o                         
  -2   1   3        457.93        422.76        10.88 o                         
  -1   1   3       5853.23       5507.06        91.85 o                         
   0   1   3        673.73        599.62         6.95 o                         
   1   1   3         73.83         73.35         1.25 o                         
   2   1   3         69.18         65.24         4.04 o                         
   3   1   3        115.02        116.10         7.56 o                         
   4   1   3       1447.08       1713.91        32.47 o                         
   5   1   3        236.73        290.61         6.52 o                         
   6   1   3          1.37          1.20         1.67 o                         
   7   1   3         18.99         20.41         3.71 o                         
   8   1   3         69.28         86.04         7.84 o                         
   9   1   3         12.80         11.84         3.73 o                         
  -8   2   3         47.30         54.90         5.85 o                         
  -7   2   3         99.41         87.17         6.49 o                         
  -6   2   3         37.41         35.37         4.39 o                         
  -5   2   3         20.86         19.03         3.13 o                         
  -4   2   3        155.03        162.53         6.16 o                         
  -3   2   3        137.19        141.38         7.39 o                         
  -2   2   3        356.15        287.63         3.55 o                         
  -1   2   3        139.01        128.13         3.03 o                         
   0   2   3         45.00         40.45         1.95 o                         
   1   2   3        451.14        426.06         7.68 o                         
   2   2   3        816.60        776.78         6.14 o                         
   3   2   3        268.68        308.02         7.35 o                         
   4   2   3        455.99        605.27        14.48 o                         
   5   2   3         45.16         64.56         3.65 o                         
   6   2   3          0.51          1.06         0.51 o                         
   7   2   3         22.31         24.49         4.62 o                         
   8   2   3        255.37        250.51        14.57 o                         
   9   2   3        388.93        413.23        23.59 o                         
  -8   3   3          9.10          8.06         3.45 o                         
  -7   3   3          9.34          7.46         2.41 o                         
  -6   3   3        131.55        139.40         5.00 o                         
  -5   3   3        173.44        185.89        22.25 o                         
  -4   3   3        225.19        230.24         6.02 o                         
  -3   3   3        286.80        268.02        16.51 o                         
  -2   3   3        303.18        302.19         4.62 o                         
  -1   3   3        307.89        270.62         3.62 o                         
   0   3   3       1349.77       1155.41        15.19 o                         
   1   3   3        232.34        202.46         3.56 o                         
   2   3   3       1102.69       1146.16        16.00 o                         
   3   3   3        953.78       1041.94        26.98 o                         
   4   3   3        283.64        313.59        10.44 o                         
   5   3   3         15.58         16.00         1.06 o                         
   6   3   3        102.21        122.91         2.90 o                         
   7   3   3        999.72       1154.11        19.33 o                         
   8   3   3         75.46         80.69         5.39 o                         
   9   3   3        153.54        151.62         9.40 o                         
  -7   4   3         47.90         38.71         4.32 o                         
  -6   4   3         26.96         27.61         3.61 o                         
  -5   4   3         10.86          9.48         1.64 o                         
  -4   4   3          0.65          0.73         1.05 o                         
  -3   4   3         45.01         45.51         2.02 o                         
  -2   4   3        478.12        424.24        29.98 o                         
  -1   4   3        102.21         91.04         3.28 o                         
   0   4   3         17.59         15.53         0.91 o                         
   1   4   3       2727.68       2496.59        82.74 o                         
   2   4   3         49.01         51.54         2.36 o                         
   3   4   3        966.85        960.34        25.97 o                         
   4   4   3         86.24         89.51         3.72 o                         
   5   4   3         65.44         75.54         5.80 o                         
   6   4   3        109.13        127.71         7.93 o                         
   7   4   3         13.43         18.12         2.33 o                         
   8   4   3        364.02        386.42        21.97 o                         
   9   4   3          4.65          6.28         2.16 o                         
  -7   5   3         57.11         43.88         5.79 o                         
  -6   5   3         14.50         13.60         1.80 o                         
  -5   5   3         23.33         23.11         1.82 o                         
  -4   5   3        106.61        105.67         4.03 o                         
  -3   5   3         23.32         18.14         2.37 o                         
  -2   5   3        396.56        407.90         6.70 o                         
  -1   5   3        509.57        481.61        22.04 o                         
   0   5   3        649.85        660.84        18.15 o                         
   1   5   3         91.48         69.65         3.35 o                         
   2   5   3        246.19        268.08        18.13 o                         
   3   5   3         17.95         11.29         2.18 o                         
   4   5   3         36.87         35.75         1.64 o                         
   5   5   3          0.78          1.03         0.70 o                         
   6   5   3        297.09        301.55        20.16 o                         
   7   5   3        415.88        440.61        33.07 o                         
   8   5   3         19.44         18.02         4.03 o                         
   9   5   3          7.20          6.88         2.64 o                         
  -6   6   3         56.94         47.79         3.52 o                         
  -5   6   3        115.42        120.67         6.07 o                         
  -4   6   3        155.96        138.30        10.95 o                         
  -3   6   3         57.32         55.80         2.85 o                         
  -2   6   3        343.31        364.47        18.42 o                         
  -1   6   3         15.78         10.39         1.64 o                         
   0   6   3        160.68        160.37         6.03 o                         
   1   6   3         20.32         12.40         0.59 o                         
   2   6   3         13.53         15.17         3.40 o                         
   3   6   3         30.98         24.36         3.24 o                         
   4   6   3          0.20          1.50         2.07 o                         
   5   6   3          8.29          7.04         0.40 o                         
   6   6   3         27.57         23.94         1.79 o                         
   7   6   3        434.11        404.64        22.74 o                         
  -6   7   3          0.94          1.25         1.47 o                         
  -5   7   3        166.32        167.59        12.74 o                         
  -4   7   3          9.62         10.55         3.27 o                         
  -3   7   3         28.18         29.48         4.26 o                         
  -2   7   3        233.07        251.17         6.53 o                         
  -1   7   3          2.33          2.97         1.47 o                         
   0   7   3        740.34        700.85        21.88 o                         
   1   7   3        248.53        226.68         9.61 o                         
   2   7   3        139.06        144.66         6.96 o                         
   3   7   3        289.74        275.89         7.44 o                         
   4   7   3          4.60          1.02         1.91 o                         
   5   7   3        162.38        163.29         5.99 o                         
   6   7   3          0.24          1.33         1.79 o                         
   7   7   3        357.68        341.32        18.65 o                         
  -5   8   3          3.37          0.52         2.33 o                         
  -4   8   3          3.04          4.08         1.66 o                         
  -3   8   3         11.45          5.01         1.54 o                         
  -2   8   3         81.11         78.89         4.09 o                         
  -1   8   3         46.26         45.81         2.40 o                         
   0   8   3        596.42        599.52        15.47 o                         
   1   8   3        390.82        382.48        21.21 o                         
   2   8   3        206.54        207.94         9.83 o                         
   3   8   3         48.25         53.69         5.37 o                         
   4   8   3          0.82         -2.08         2.08 o                         
   5   8   3          2.39          2.85         1.50 o                         
   6   8   3         15.44         11.64         2.90 o                         
   7   8   3         24.25         14.75         3.33 o                         
  -4   9   3        121.26        127.21         6.60 o                         
  -3   9   3          3.68          2.27         1.41 o                         
  -2   9   3        157.18        179.41        11.24 o                         
  -1   9   3        297.13        305.13        13.15 o                         
   0   9   3         93.76         87.23         4.70 o                         
   1   9   3        264.11        266.21        16.44 o                         
   2   9   3         80.03         80.16         6.40 o                         
   3   9   3         88.95         98.83         7.60 o                         
   4   9   3          3.68          3.10         1.91 o                         
   5   9   3         47.40         56.33         6.59 o                         
   6   9   3          0.17          1.01         2.09 o                         
   7   9   3         11.90         11.14         2.10 o                         
  -2  10   3          8.87          2.74         1.43 o                         
  -1  10   3          0.09         -1.65         2.33 o                         
   0  10   3         26.20         21.12         3.53 o                         
   1  10   3         15.89         18.90         4.01 o                         
   2  10   3          0.92          0.07         2.44 o                         
   3  10   3          7.26          3.61         2.40 o                         
   4  10   3         51.77         51.41         4.56 o                         
   5  10   3         42.76         42.04         4.13 o                         
   6  10   3         11.46         18.24         3.10 o                         
   0  11   3         21.10         30.12         4.48 o                         
   1  11   3          1.97          2.07         3.11 o                         
   2  11   3          3.12          5.88         4.04 o                         
   3  11   3          0.09          0.79         2.52 o                         
   4  11   3         18.58         19.20         4.06 o                         
  -3 -10   4         59.52         59.21        12.31 o                         
  -2 -10   4         11.50         16.29         4.14 o                         
  -1 -10   4          0.18          2.32         2.87 o                         
   0 -10   4          7.27          3.88         2.98 o                         
   1 -10   4          1.57          3.51         1.60 o                         
  -5  -9   4         39.62         34.10         3.24 o                         
  -4  -9   4          5.87          7.84         2.07 o                         
  -3  -9   4         11.23          5.70         2.29 o                         
  -2  -9   4         15.66         12.11         1.37 o                         
  -1  -9   4         50.90         58.24         3.26 o                         
   0  -9   4          9.49          5.52         1.21 o                         
   1  -9   4          9.30         12.07         2.00 o                         
   2  -9   4          0.76          5.15         2.91 o                         
   3  -9   4          9.76          6.05         2.43 o                         
  -5  -8   4         24.08         16.23         2.70 o                         
  -4  -8   4         79.67         73.28         5.37 o                         
  -3  -8   4         83.31         90.87         4.27 o                         
  -2  -8   4        283.15        302.42        12.36 o                         
  -1  -8   4          9.51         11.41         2.19 o                         
   0  -8   4          3.08          1.11         1.24 o                         
   1  -8   4         66.73         82.12         8.31 o                         
   2  -8   4         15.25         19.54         1.86 o                         
   3  -8   4         31.53         26.37         5.55 o                         
   4  -8   4         13.52         10.46         2.65 o                         
  -6  -7   4          6.08          4.11         1.03 o                         
  -5  -7   4         26.52         27.53         5.79 o                         
  -4  -7   4        157.22        176.98        13.68 o                         
  -3  -7   4        654.40        670.14        19.85 o                         
  -2  -7   4        170.30        163.10         4.22 o                         
  -1  -7   4        118.06        118.15         6.28 o                         
   0  -7   4         92.46         86.08         4.92 o                         
   1  -7   4         87.27         93.54         5.50 o                         
   2  -7   4          2.39          3.69         2.56 o                         
   3  -7   4         38.82         36.17         2.47 o                         
   4  -7   4         81.27         81.59         4.54 o                         
   5  -7   4         74.05         63.83         8.42 o                         
  -7  -6   4         27.33         27.06         5.58 o                         
  -6  -6   4        333.31        371.98        19.97 o                         
  -5  -6   4         18.61         16.90         1.54 o                         
  -4  -6   4         54.31         52.03         8.09 o                         
  -3  -6   4         40.21         47.24         2.48 o                         
  -2  -6   4          2.45          4.62         1.16 o                         
  -1  -6   4          7.48          5.62         1.30 o                         
   0  -6   4        446.90        469.48         7.51 o                         
   1  -6   4        107.53         92.49         5.97 o                         
   2  -6   4         72.45         71.63         3.84 o                         
   3  -6   4        349.77        396.06         8.73 o                         
   4  -6   4          1.82          4.67         1.92 o                         
   5  -6   4         17.19         21.98         6.64 o                         
   6  -6   4        124.41        108.14         6.93 o                         
  -8  -5   4          6.52          5.64         2.36 o                         
  -7  -5   4         13.79         13.92         2.80 o                         
  -6  -5   4          0.82          5.10         2.60 o                         
  -5  -5   4        125.06        104.63         3.05 o                         
  -4  -5   4          2.25          1.94         0.99 o                         
  -3  -5   4        234.58        242.64         8.23 o                         
  -2  -5   4         42.95         45.84         2.08 o                         
  -1  -5   4        292.68        302.79        19.05 o                         
   0  -5   4         84.82         74.60         2.36 o                         
   1  -5   4         48.24         41.30         2.02 o                         
   2  -5   4         13.96          8.89         2.00 o                         
   3  -5   4        127.05        110.52         5.60 o                         
   4  -5   4        258.24        275.66         9.14 o                         
   5  -5   4         14.46         14.43         2.15 o                         
   6  -5   4        273.77        285.51        12.17 o                         
   7  -5   4         14.03         12.18         2.16 o                         
  -8  -4   4          0.52          3.36         1.84 o                         
  -7  -4   4          2.40          3.00         1.54 o                         
  -6  -4   4        282.73        279.59        12.56 o                         
  -5  -4   4          9.44          7.98         0.53 o                         
  -4  -4   4          0.47          1.35         0.60 o                         
  -3  -4   4         32.36         19.14         3.27 o                         
  -2  -4   4        176.64        182.59         5.17 o                         
  -1  -4   4          2.30          5.17         1.26 o                         
   0  -4   4        196.90        225.94        17.48 o                         
   1  -4   4         45.74         53.92         3.45 o                         
   2  -4   4        176.52        168.37         7.59 o                         
   3  -4   4         18.00         14.12         2.11 o                         
   4  -4   4         40.00         41.63         3.63 o                         
   5  -4   4         32.45         30.85         4.95 o                         
   6  -4   4         15.82         13.61         2.95 o                         
   7  -4   4         10.55         10.26         2.02 o                         
   8  -4   4          4.54          6.47         2.75 o                         
  -8  -3   4         19.09         19.71         2.47 o                         
  -7  -3   4          3.83          6.13         1.88 o                         
  -6  -3   4        313.34        350.37        15.46 o                         
  -5  -3   4         15.85          6.80         2.03 o                         
  -4  -3   4        120.43        130.90         5.28 o                         
  -3  -3   4         20.84         18.19         2.67 o                         
  -2  -3   4          1.07          1.52         0.75 o                         
  -1  -3   4       1236.32       1259.02        21.39 o                         
   0  -3   4        366.91        411.62        11.43 o                         
   1  -3   4        130.41        125.25         3.68 o                         
   2  -3   4        649.10        689.25        23.58 o                         
   3  -3   4        288.16        320.33         9.93 o                         
   4  -3   4         26.17         24.07         2.29 o                         
   5  -3   4        274.25        255.69        15.30 o                         
   6  -3   4          1.73          1.83         2.47 o                         
   7  -3   4        212.58        222.99         9.74 o                         
   8  -3   4        215.16        233.15        16.36 o                         
  -8  -2   4          7.18          6.13         2.19 o                         
  -7  -2   4         10.76         14.41         3.38 o                         
  -6  -2   4          0.01          0.65         2.41 o                         
  -5  -2   4         19.77         23.89         3.63 o                         
  -4  -2   4        293.38        297.38         8.97 o                         
  -3  -2   4         16.15         10.83         0.78 o                         
  -2  -2   4        149.98        144.70         2.69 o                         
  -1  -2   4        224.29        216.65         3.71 o                         
   0  -2   4          0.13         -0.60         0.72 o                         
   1  -2   4         26.00         17.40         1.68 o                         
   2  -2   4         65.64         74.78         4.94 o                         
   3  -2   4         66.93         67.91         4.84 o                         
   4  -2   4         26.16         29.99         3.14 o                         
   5  -2   4        109.91        130.54         5.10 o                         
   6  -2   4        213.11        205.34        13.61 o                         
   7  -2   4          1.32          0.66         1.02 o                         
   8  -2   4         18.55         12.28         2.99 o                         
  -8  -1   4          4.21          0.89         2.09 o                         
  -7  -1   4          9.63         12.17         3.23 o                         
  -6  -1   4          3.58          3.34         2.14 o                         
  -5  -1   4         89.06         96.00         3.97 o                         
  -4  -1   4          3.04          0.96         0.79 o                         
  -3  -1   4        213.44        221.54         5.79 o                         
  -2  -1   4         77.18         65.30         3.59 o                         
  -1  -1   4        263.57        235.37         2.32 o                         
   0  -1   4         18.97         10.22         0.79 o                         
   1  -1   4        448.37        429.40         5.77 o                         
   2  -1   4         80.19         94.68         2.81 o                         
   3  -1   4         67.66         71.13         4.62 o                         
   4  -1   4         36.23         28.95         2.75 o                         
   5  -1   4        118.92        149.10         4.57 o                         
   6  -1   4        111.92        122.04         8.46 o                         
   7  -1   4        199.23        232.96         7.59 o                         
   8  -1   4         58.59         56.34         3.88 o                         
   9  -1   4         96.00         97.18         8.21 o                         
  -8   0   4          0.05         -0.62         2.37 o                         
  -7   0   4         15.29         16.99         3.28 o                         
  -6   0   4         74.70         75.78         6.21 o                         
  -5   0   4        127.80        110.82        11.71 o                         
  -4   0   4         55.97         50.91         2.86 o                         
  -3   0   4         37.08         31.67         3.02 o                         
  -2   0   4        186.42        194.68         5.81 o                         
  -1   0   4          3.84          3.85         0.79 o                         
   0   0   4          0.97          0.65         0.68 o                         
   1   0   4        382.97        365.95         4.95 o                         
   2   0   4          2.96          2.57         0.68 o                         
   3   0   4        491.79        553.24         9.82 o                         
   4   0   4        136.89        127.47         5.95 o                         
   5   0   4        182.35        212.59         3.99 o                         
   6   0   4         14.33         13.29         4.98 o                         
   7   0   4         13.56         16.75         2.17 o                         
   8   0   4         21.71         25.35         5.15 o                         
   9   0   4          3.70          1.69         2.19 o                         
  -8   1   4          6.42          1.39         2.96 o                         
  -7   1   4        155.63        152.23         9.95 o                         
  -6   1   4        207.47        209.12         6.60 o                         
  -5   1   4        863.65        987.26        59.48 o                         
  -4   1   4          3.27          2.67         0.93 o                         
  -3   1   4       2004.58       1889.87        77.26 o                         
  -2   1   4          3.89          2.52         0.92 o                         
  -1   1   4         30.16         22.20         1.45 o                         
   0   1   4       1594.83       1485.28        39.51 o                         
   1   1   4        731.62        672.67         5.46 o                         
   2   1   4        694.61        731.97        13.07 o                         
   3   1   4         24.98         30.78         2.79 o                         
   4   1   4         51.88         57.47         7.64 o                         
   5   1   4        354.63        413.24        13.48 o                         
   6   1   4         39.10         38.11         4.58 o                         
   7   1   4          0.19          1.81         0.97 o                         
   8   1   4        127.50        134.39         5.86 o                         
   9   1   4         13.71         12.96         4.11 o                         
  -8   2   4          0.47          4.93         2.29 o                         
  -7   2   4         28.97         23.44         3.71 o                         
  -6   2   4        886.05        945.43        57.98 o                         
  -5   2   4        125.63        139.40         9.21 o                         
  -4   2   4       1050.00       1046.79        45.76 o                         
  -3   2   4       1549.66       1503.58        56.60 o                         
  -2   2   4        206.43        181.75         3.24 o                         
  -1   2   4         66.50         54.13         1.34 o                         
   0   2   4          1.66          2.68         0.66 o                         
   1   2   4        659.82        627.23        12.91 o                         
   2   2   4        402.82        423.17         8.07 o                         
   3   2   4        572.18        624.65        14.67 o                         
   4   2   4        314.29        349.22        19.48 o                         
   5   2   4        330.66        417.91         8.79 o                         
   6   2   4         32.31         30.33         4.91 o                         
   7   2   4        197.52        249.98        16.28 o                         
   8   2   4         52.46         57.31         5.04 o                         
   9   2   4         11.35          6.95         2.32 o                         
  -8   3   4         16.58         10.47         2.63 o                         
  -7   3   4         17.91         14.59         2.48 o                         
  -6   3   4         17.69         16.19         1.74 o                         
  -5   3   4         12.15          7.53         1.38 o                         
  -4   3   4         45.32         46.52         2.57 o                         
  -3   3   4        125.35        126.16         8.68 o                         
  -2   3   4         93.96         81.78         4.54 o                         
  -1   3   4         42.60         32.01         1.51 o                         
   0   3   4        242.62        222.31         7.91 o                         
   1   3   4         98.25         92.55         4.88 o                         
   2   3   4        103.53        111.82         5.11 o                         
   3   3   4          1.97          2.28         0.52 o                         
   4   3   4         58.40         67.81         1.64 o                         
   5   3   4         43.10         46.61         2.60 o                         
   6   3   4          9.35          8.41         1.91 o                         
   7   3   4         27.89         29.32         2.96 o                         
   8   3   4         32.24         35.37         2.51 o                         
   9   3   4         17.83         16.40         5.85 o                         
  -7   4   4         56.80         46.32         5.17 o                         
  -6   4   4        145.88        158.97         7.05 o                         
  -5   4   4         44.24         50.62         6.59 o                         
  -4   4   4         14.84         13.41         2.47 o                         
  -3   4   4         23.54         21.65         4.28 o                         
  -2   4   4          2.03          2.34         1.40 o                         
  -1   4   4        120.27        113.62         6.05 o                         
   0   4   4         14.75         10.83         0.92 o                         
   1   4   4       2136.56       1983.49        34.91 o                         
   2   4   4          9.03          4.85         0.64 o                         
   3   4   4        276.27        289.18        12.28 o                         
   4   4   4         96.06         94.47         2.12 o                         
   5   4   4          8.27          9.71         0.73 o                         
   6   4   4         17.41         12.74         3.43 o                         
   7   4   4         13.09         10.36         1.58 o                         
   8   4   4         67.82         65.45         3.53 o                         
   9   4   4         26.15         23.46         4.77 o                         
  -7   5   4          1.79          6.87         3.78 o                         
  -6   5   4         59.91         47.37        11.63 o                         
  -5   5   4         11.30         10.23         1.87 o                         
  -4   5   4         14.02         10.57         2.23 o                         
  -3   5   4         26.21         30.72         2.79 o                         
  -2   5   4         40.29         37.08         2.22 o                         
  -1   5   4          0.06          1.54         1.87 o                         
   0   5   4          0.04         -0.24         0.86 o                         
   1   5   4          3.63          3.21         0.58 o                         
   2   5   4        278.34        262.61        13.18 o                         
   3   5   4        103.24         95.89         2.26 o                         
   4   5   4        403.88        386.79        14.51 o                         
   5   5   4         66.29         56.59         4.22 o                         
   6   5   4        184.70        171.11        15.06 o                         
   7   5   4         82.39         84.70         4.31 o                         
   8   5   4         47.10         36.35         4.14 o                         
  -6   6   4         81.16         83.72         5.19 o                         
  -5   6   4         61.84         61.04         7.69 o                         
  -4   6   4          7.57          9.75         2.20 o                         
  -3   6   4         20.26         18.61         3.81 o                         
  -2   6   4         66.78         68.94         2.48 o                         
  -1   6   4        424.76        422.88        10.48 o                         
   0   6   4        123.29        121.60         4.92 o                         
   1   6   4          4.78          4.87         1.84 o                         
   2   6   4         19.87         22.73         0.95 o                         
   3   6   4          0.40          2.74         2.28 o                         
   4   6   4         56.21         49.23         2.84 o                         
   5   6   4        975.29        928.54        52.32 o                         
   6   6   4        190.70        183.20         6.09 o                         
   7   6   4          6.63          6.78         1.72 o                         
   8   6   4          6.82          3.11         1.13 o                         
  -5   7   4         82.89         87.25        10.72 o                         
  -4   7   4         14.19         13.60         2.21 o                         
  -3   7   4          3.89          4.68         2.06 o                         
  -2   7   4         11.77          7.81         1.69 o                         
  -1   7   4        422.07        442.56        13.27 o                         
   0   7   4          9.64         11.79         2.34 o                         
   1   7   4         25.81         27.05         2.60 o                         
   2   7   4         65.71         61.46         1.73 o                         
   3   7   4          0.07          1.52         2.01 o                         
   4   7   4          0.53          1.75         2.14 o                         
   5   7   4        271.58        257.79         8.20 o                         
   6   7   4          7.59          7.69         2.87 o                         
   7   7   4          5.50          1.45         1.47 o                         
  -5   8   4          0.09          2.25         1.73 o                         
  -4   8   4          0.61          1.01         2.00 o                         
  -3   8   4          1.13          0.59         1.54 o                         
  -2   8   4         87.00         88.38         4.92 o                         
  -1   8   4         68.39         65.51         4.59 o                         
   0   8   4          5.58          6.64         1.54 o                         
   1   8   4          0.76          2.32         1.82 o                         
   2   8   4          8.51         11.27         3.72 o                         
   3   8   4         63.90         58.40         5.82 o                         
   4   8   4        154.47        157.62         8.76 o                         
   5   8   4         46.84         50.38         3.89 o                         
   6   8   4         17.56         15.05         2.88 o                         
   7   8   4          5.75          4.59         2.54 o                         
  -3   9   4         29.18         25.67         3.65 o                         
  -2   9   4        100.49         99.84         6.04 o                         
  -1   9   4        107.18        100.81         5.21 o                         
   0   9   4         62.49         58.37         5.57 o                         
   1   9   4         25.98         20.03         4.28 o                         
   2   9   4          1.65          0.37         2.55 o                         
   3   9   4         52.80         40.42         3.79 o                         
   4   9   4         32.00         28.64         9.75 o                         
   5   9   4         67.95         61.74        11.14 o                         
   6   9   4          3.10          2.00         1.99 o                         
   7   9   4         71.62         86.35         6.21 o                         
  -2  10   4         40.08         35.77         4.44 o                         
  -1  10   4        177.45        188.96        14.26 o                         
   0  10   4          3.91          2.32         2.42 o                         
   1  10   4          4.91          2.15         3.82 o                         
   2  10   4         10.13         13.64         2.90 o                         
   3  10   4         55.92         70.98         5.72 o                         
   4  10   4          0.27          2.97         2.42 o                         
   5  10   4          1.16          5.85         2.95 o                         
   6  10   4         27.89         24.34         3.47 o                         
   0  11   4         76.29         78.10         6.30 o                         
   1  11   4          7.53          5.20         4.37 o                         
   2  11   4         25.80         30.46         7.38 o                         
   3  11   4          1.57          9.27         3.80 o                         
   4  11   4          3.59          5.61         4.13 o                         
  -4  -9   5         51.54         55.14         4.80 o                         
  -3  -9   5         21.88         27.35         6.40 o                         
  -2  -9   5          5.44          4.93         1.36 o                         
  -1  -9   5         36.92         32.98         2.88 o                         
   0  -9   5          4.14          2.40         2.03 o                         
   1  -9   5          3.94          1.69         3.38 o                         
   2  -9   5          5.87          1.70         1.59 o                         
  -4  -8   5         22.73         26.74         3.44 o                         
  -3  -8   5          1.39          0.33         0.96 o                         
  -2  -8   5         71.50         86.89         4.60 o                         
  -1  -8   5          1.37          2.89         1.68 o                         
   0  -8   5         10.58         12.51         2.73 o                         
   1  -8   5         42.27         37.73         2.35 o                         
   2  -8   5         52.23         58.46         3.51 o                         
   3  -8   5          0.59          3.84         1.58 o                         
   4  -8   5          0.04          3.06         1.63 o                         
  -6  -7   5          4.99          2.85         1.61 o                         
  -5  -7   5         14.79         14.72         1.75 o                         
  -4  -7   5          8.29          3.50         3.41 o                         
  -3  -7   5          3.15          2.36         1.01 o                         
  -2  -7   5        142.59        145.42         5.17 o                         
  -1  -7   5         48.32         50.40         2.83 o                         
   0  -7   5        455.94        505.21        15.43 o                         
   1  -7   5          4.33          5.70         3.63 o                         
   2  -7   5          8.01          3.70         2.50 o                         
   3  -7   5         20.31         14.75         2.59 o                         
   4  -7   5         49.89         60.62         4.05 o                         
   5  -7   5         15.73         22.89         3.65 o                         
  -7  -6   5         40.22         34.34         3.11 o                         
  -6  -6   5         31.40         37.27         3.47 o                         
  -5  -6   5          4.52          5.23         1.56 o                         
  -4  -6   5         58.63         53.74         6.66 o                         
  -3  -6   5         77.08         73.29        10.51 o                         
  -2  -6   5       1019.72       1083.03        20.73 o                         
  -1  -6   5        147.80        172.10         6.15 o                         
   0  -6   5         40.44         32.59         6.02 o                         
   1  -6   5          5.08          4.02         1.70 o                         
   2  -6   5          7.13          7.56         2.75 o                         
   3  -6   5         35.55         34.40         3.05 o                         
   4  -6   5         57.92         58.95         3.55 o                         
   5  -6   5         17.05         13.28         3.76 o                         
   6  -6   5          4.40          2.88         1.78 o                         
  -7  -5   5         30.83         41.28         4.51 o                         
  -6  -5   5         14.29         12.70         2.10 o                         
  -5  -5   5         48.22         39.22         3.91 o                         
  -4  -5   5         19.48         19.84         2.28 o                         
  -3  -5   5         82.10         71.59         4.56 o                         
  -2  -5   5        739.19        779.71        11.59 o                         
  -1  -5   5         30.34         28.33         1.88 o                         
   0  -5   5         34.67         34.66         2.18 o                         
   1  -5   5         15.25         11.64         2.43 o                         
   2  -5   5         12.45         16.41         5.68 o                         
   3  -5   5          8.51          9.73         1.86 o                         
   4  -5   5        139.43        131.67         3.27 o                         
   5  -5   5          5.43          6.46         1.83 o                         
   6  -5   5         18.56         11.22         2.68 o                         
   7  -5   5        143.67        137.08        13.58 o                         
  -8  -4   5          3.69          2.92         1.81 o                         
  -7  -4   5          0.32         -1.69         1.69 o                         
  -6  -4   5          6.02          6.57         3.01 o                         
  -5  -4   5        115.75        114.00         5.68 o                         
  -4  -4   5          0.87          1.27         0.59 o                         
  -3  -4   5          0.37         -0.34         0.75 o                         
  -2  -4   5         72.43         74.02         3.28 o                         
  -1  -4   5         13.99         10.09         1.75 o                         
   0  -4   5         34.32         23.41         5.72 o                         
   1  -4   5          7.62          9.24         2.02 o                         
   2  -4   5         78.04         74.63         4.84 o                         
   3  -4   5          0.00          0.69         1.58 o                         
   4  -4   5          0.85          2.74         1.70 o                         
   5  -4   5        340.52        330.47        11.63 o                         
   6  -4   5          0.12         -0.30         1.99 o                         
   7  -4   5          3.61          4.20         1.47 o                         
  -8  -3   5         24.39         22.53         3.44 o                         
  -7  -3   5          7.74          6.69         1.84 o                         
  -6  -3   5          0.74         -0.56         2.19 o                         
  -5  -3   5        239.58        230.54         7.65 o                         
  -4  -3   5         64.07         55.66         3.34 o                         
  -3  -3   5        463.26        482.50        19.45 o                         
  -2  -3   5         76.49         65.02         2.29 o                         
  -1  -3   5        129.44        145.59         6.21 o                         
   0  -3   5         18.80         18.67         2.80 o                         
   1  -3   5         26.32         24.49         4.08 o                         
   2  -3   5          0.28          1.35         2.18 o                         
   3  -3   5         26.43         11.72         2.56 o                         
   4  -3   5        213.65        225.62         5.79 o                         
   5  -3   5          0.00          0.08         1.68 o                         
   6  -3   5          0.01          1.87         1.91 o                         
   7  -3   5         26.65         21.33         3.38 o                         
   8  -3   5         10.58          6.55         3.81 o                         
  -8  -2   5         44.76         42.92         5.49 o                         
  -7  -2   5         21.33         18.18         3.46 o                         
  -6  -2   5        141.08        142.73         8.12 o                         
  -5  -2   5        181.24        156.13        11.24 o                         
  -4  -2   5         85.86         92.21         4.30 o                         
  -3  -2   5         49.54         45.76         1.87 o                         
  -2  -2   5        809.16        794.88        16.93 o                         
  -1  -2   5        173.05        173.88         3.78 o                         
   0  -2   5         58.97         54.60         3.51 o                         
   1  -2   5       1221.59       1316.41        22.47 o                         
   2  -2   5         76.89         86.79         2.97 o                         
   3  -2   5         47.61         47.59         5.48 o                         
   4  -2   5         11.69         13.35         2.20 o                         
   5  -2   5         16.22         21.79         3.57 o                         
   6  -2   5        857.94        869.13        14.50 o                         
   7  -2   5         28.97         26.20         2.43 o                         
   8  -2   5         97.11         85.33         7.91 o                         
  -8  -1   5         14.41         14.56         3.50 o                         
  -7  -1   5         26.79         29.34         3.45 o                         
  -6  -1   5         28.06         19.96         3.09 o                         
  -5  -1   5         25.11         14.35         3.39 o                         
  -4  -1   5         19.05         12.78         0.67 o                         
  -3  -1   5        353.26        332.96        10.86 o                         
  -2  -1   5         18.96         15.20         1.30 o                         
  -1  -1   5        198.85        186.15         3.18 o                         
   0  -1   5       1425.04       1479.59        25.52 o                         
   1  -1   5       1141.44       1241.94        22.29 o                         
   2  -1   5        224.66        217.30         6.98 o                         
   3  -1   5        102.46        138.49         5.46 o                         
   4  -1   5          0.31          0.43         1.42 o                         
   5  -1   5          0.44          1.21         1.36 o                         
   6  -1   5        234.27        228.45         5.64 o                         
   7  -1   5          5.98          4.25         3.61 o                         
   8  -1   5          4.48          3.56         2.43 o                         
   9  -1   5         39.90         17.79        10.13 o                         
  -8   0   5          0.21          1.52         2.47 o                         
  -7   0   5          0.43          6.32         3.47 o                         
  -6   0   5         11.69         12.63         2.64 o                         
  -5   0   5         44.58         33.81         3.94 o                         
  -4   0   5         15.24         13.38         0.74 o                         
  -3   0   5        234.32        239.20        10.34 o                         
  -2   0   5          9.86          7.45         0.87 o                         
  -1   0   5         20.57         19.80         1.30 o                         
   0   0   5          9.23          6.84         2.36 o                         
   1   0   5         46.70         46.45         5.53 o                         
   2   0   5        145.81        157.11         3.75 o                         
   3   0   5         18.81         19.66         1.98 o                         
   4   0   5        371.35        382.42        10.36 o                         
   5   0   5          1.37          2.00         1.27 o                         
   6   0   5          0.21          3.15         1.82 o                         
   7   0   5         10.52         11.35         2.28 o                         
   8   0   5          0.45          1.40         0.97 o                         
   9   0   5         23.73         18.47         7.69 o                         
  -8   1   5         14.25         15.98         3.96 o                         
  -7   1   5         50.55         52.47         4.96 o                         
  -6   1   5         11.25         10.57         3.26 o                         
  -5   1   5         67.02         65.22         8.50 o                         
  -4   1   5        154.66        141.73         6.34 o                         
  -3   1   5         63.52         61.66         2.52 o                         
  -2   1   5        505.20        500.32        17.74 o                         
  -1   1   5        119.29        104.61         4.71 o                         
   0   1   5         28.72         16.21         0.90 o                         
   1   1   5        158.36        140.46         2.34 o                         
   2   1   5        135.56        118.18         4.20 o                         
   3   1   5         86.27         89.96         5.06 o                         
   4   1   5          0.00          1.14         1.24 o                         
   5   1   5         61.84         76.13         2.99 o                         
   6   1   5          7.21          4.80         1.41 o                         
   7   1   5         19.54         15.27         4.89 o                         
   8   1   5         14.75         12.27         2.70 o                         
   9   1   5         58.93         46.71        12.86 o                         
  -7   2   5         11.89         10.62         2.95 o                         
  -6   2   5          0.47          2.18         2.51 o                         
  -4   2   5          8.20          5.85         1.17 o                         
  -3   2   5       1011.90        926.66        40.91 o                         
  -2   2   5          0.06          0.69         0.70 o                         
  -1   2   5         47.11         38.97         2.12 o                         
   0   2   5         15.76          9.34         0.86 o                         
   1   2   5        792.93        811.62        27.28 o                         
   2   2   5        155.62        157.19         6.44 o                         
   3   2   5         58.05         57.49         2.79 o                         
   4   2   5          7.33          5.61         1.67 o                         
   5   2   5          4.08          2.62         0.90 o                         
   6   2   5         55.11         47.48         3.02 o                         
   7   2   5         75.88         65.98         5.23 o                         
   8   2   5        148.80        165.56         8.53 o                         
   9   2   5          5.05          4.43         2.46 o                         
  -7   3   5        101.21         81.41         7.45 o                         
  -6   3   5         31.20         30.62         5.05 o                         
  -5   3   5        465.04        486.94        41.04 o                         
  -4   3   5        136.34        133.25         5.47 o                         
  -3   3   5         19.85         18.20         2.02 o                         
  -2   3   5         14.79         12.55         4.89 o                         
  -1   3   5         25.51         21.61         1.73 o                         
   0   3   5         30.43         23.70         1.27 o                         
   1   3   5        947.25        932.01        12.99 o                         
   2   3   5          0.69          1.39         0.85 o                         
   3   3   5        500.11        527.66        13.77 o                         
   4   3   5         34.79         43.06         2.07 o                         
   5   3   5         74.61         68.79         2.35 o                         
   6   3   5        225.02        244.22        10.57 o                         
   7   3   5         45.21         37.36         2.02 o                         
   8   3   5         77.55         77.59         9.13 o                         
  -7   4   5         28.41         20.35         3.22 o                         
  -6   4   5         43.87         44.98         7.47 o                         
  -5   4   5         89.94         94.62         4.50 o                         
  -4   4   5          0.14         -0.16         1.13 o                         
  -3   4   5         42.77         37.65         6.13 o                         
  -2   4   5         45.05         43.55         2.25 o                         
  -1   4   5        243.35        213.06        21.10 o                         
   0   4   5        448.81        421.93        19.19 o                         
   1   4   5          0.00          0.52         0.56 o                         
   2   4   5        621.74        602.72        12.72 o                         
   3   4   5         28.54         36.67         1.57 o                         
   4   4   5        216.42        195.64         6.50 o                         
   5   4   5        202.73        198.23         9.52 o                         
   6   4   5          0.23          2.05         0.94 o                         
   7   4   5        395.94        433.67        13.03 o                         
   8   4   5          1.42          1.24         0.86 o                         
   9   4   5         97.75         80.93         6.16 o                         
  -6   5   5          9.19          6.38         1.40 o                         
  -5   5   5        228.75        232.48         9.72 o                         
  -4   5   5        188.76        218.47         7.86 o                         
  -3   5   5          0.65          1.23         1.39 o                         
  -2   5   5         12.23          9.74         4.93 o                         
  -1   5   5         13.94         13.99         1.97 o                         
   0   5   5         10.27          6.24         1.97 o                         
   1   5   5        830.42        777.46        23.32 o                         
   2   5   5         52.59         51.94         1.34 o                         
   3   5   5         48.03         43.27         1.70 o                         
   4   5   5         98.70         86.44         2.95 o                         
   5   5   5        184.09        171.67         7.46 o                         
   6   5   5          0.05          0.97         0.89 o                         
   7   5   5         20.35         24.62         1.72 o                         
   8   5   5         82.47         89.43         9.08 o                         
   9   5   5         18.56         17.31         1.85 o                         
  -6   6   5         62.56         56.88         7.46 o                         
  -5   6   5          3.00          0.90         1.46 o                         
  -4   6   5         10.69         12.63         3.40 o                         
  -3   6   5        131.28        139.58         5.51 o                         
  -2   6   5         58.19         54.80         2.96 o                         
  -1   6   5          1.07          0.77         3.37 o                         
   0   6   5          2.01          1.27         1.03 o                         
   1   6   5          1.27          1.23         1.46 o                         
   2   6   5         45.04         45.48         2.84 o                         
   3   6   5         90.36         77.08         7.54 o                         
   4   6   5         61.42         52.76         0.91 o                         
   5   6   5         19.41         22.28         1.55 o                         
   6   6   5          0.46          2.87         1.76 o                         
   7   6   5         10.40         10.93         2.34 o                         
   8   6   5          3.04          3.19         1.18 o                         
  -5   7   5          5.72          3.23         1.85 o                         
  -4   7   5          0.96         -0.03         3.41 o                         
  -3   7   5         62.88         61.97         3.32 o                         
  -2   7   5         89.39         90.57         6.95 o                         
  -1   7   5        389.42        406.72         8.52 o                         
   0   7   5          0.71         -0.02         1.22 o                         
   1   7   5         23.91         23.40         1.79 o                         
   2   7   5         34.71         31.38         1.42 o                         
   3   7   5        641.89        283.42        11.50 o                         
   4   7   5         15.91          7.40         2.76 o                         
   5   7   5        162.07        153.81         7.72 o                         
   6   7   5        394.53        352.67        20.15 o                         
   7   7   5         16.68         17.91         2.52 o                         
   8   7   5         10.07          8.61         1.64 o                         
  -4   8   5         73.71         81.67         4.82 o                         
  -3   8   5         42.75         43.56         2.82 o                         
  -2   8   5        177.52        200.93         9.46 o                         
  -1   8   5         35.26         42.18         3.09 o                         
   0   8   5        139.96        151.21         8.96 o                         
   1   8   5        137.12        128.68         6.53 o                         
   2   8   5        113.35        131.37        10.52 o                         
   3   8   5         46.20         37.22         3.89 o                         
   4   8   5        102.37        103.31         5.73 o                         
   5   8   5         47.87         36.59         3.31 o                         
   6   8   5         49.37         45.75         4.05 o                         
   7   8   5          3.60         -0.50         1.87 o                         
  -3   9   5          4.73          2.41         1.49 o                         
  -2   9   5        108.37        121.44         6.18 o                         
  -1   9   5        136.00        145.62         8.27 o                         
   0   9   5         79.46         84.92         4.20 o                         
   1   9   5        154.04        168.63        11.00 o                         
   2   9   5          0.93         -1.32         2.95 o                         
   3   9   5         15.23          8.29         3.01 o                         
   4   9   5          3.74          5.50         2.75 o                         
   5   9   5          0.27          1.13         2.05 o                         
   6   9   5          0.12          1.26         1.90 o                         
   7   9   5          1.08          2.37         1.54 o                         
  -2  10   5         68.96         70.65         4.43 o                         
  -1  10   5         24.78         23.32         5.35 o                         
   0  10   5         23.01         18.92         3.58 o                         
   1  10   5         37.40         44.91         7.74 o                         
   2  10   5         75.48         95.90         7.64 o                         
   3  10   5         16.96         29.19         4.76 o                         
   4  10   5          3.85          4.77         2.91 o                         
   5  10   5          4.00          4.15         2.04 o                         
   6  10   5          9.25          8.24         2.85 o                         
   1  11   5          0.02          0.16         2.76 o                         
   2  11   5          0.44          1.48         2.99 o                         
   3  11   5          8.93         16.53         4.10 o                         
  -3  -9   6         11.48         10.82         2.65 o                         
  -2  -9   6          0.23          1.14         1.05 o                         
  -1  -9   6          0.85          2.89         6.09 o                         
   0  -9   6          0.57          4.16         1.89 o                         
   1  -9   6         36.19         44.10         3.71 o                         
  -4  -8   6          2.10          1.83         1.08 o                         
  -3  -8   6         14.25         11.72         2.03 o                         
  -2  -8   6         14.61         15.21         3.65 o                         
  -1  -8   6         10.30         14.41         2.22 o                         
   0  -8   6         16.40         13.25         2.80 o                         
   1  -8   6         47.68         50.81         5.25 o                         
   2  -8   6          1.26          2.42         1.73 o                         
   3  -8   6          1.73         -0.10         3.94 o                         
  -5  -7   6         42.29         54.16         4.79 o                         
  -4  -7   6        247.53        249.21        14.94 o                         
  -3  -7   6          1.74          0.36         1.63 o                         
  -2  -7   6        243.07        260.31        10.86 o                         
  -1  -7   6          0.99          2.51         1.38 o                         
   0  -7   6          8.14          5.52         1.77 o                         
   1  -7   6          2.81          2.78         1.56 o                         
   2  -7   6          0.30          0.60         1.72 o                         
   3  -7   6         12.46          8.52         1.97 o                         
   4  -7   6          4.26          2.67         1.67 o                         
  -6  -6   6         73.95         79.37         6.74 o                         
  -5  -6   6        117.30        130.16         8.36 o                         
  -4  -6   6        181.27        188.33        12.89 o                         
  -3  -6   6         19.29         18.38         3.70 o                         
  -2  -6   6         90.23         81.09         5.84 o                         
  -1  -6   6          1.05          0.01         3.26 o                         
   0  -6   6         24.74         25.54         2.99 o                         
   1  -6   6        131.37        147.08         6.15 o                         
   2  -6   6        130.42        143.62         5.78 o                         
   3  -6   6          0.10          2.18         1.83 o                         
   4  -6   6          4.89          2.59         2.07 o                         
   5  -6   6          0.62          2.92         1.92 o                         
  -7  -5   6          3.44          4.58         2.56 o                         
  -6  -5   6          1.33          6.27         2.37 o                         
  -5  -5   6          6.71          4.45         1.15 o                         
  -4  -5   6         36.76         43.22         7.73 o                         
  -3  -5   6        188.07        190.36        15.26 o                         
  -2  -5   6        219.43        224.84         9.96 o                         
  -1  -5   6        286.38        298.91        12.37 o                         
   0  -5   6         18.55         14.87         1.94 o                         
   1  -5   6        317.54        353.46        11.03 o                         
   2  -5   6        279.87        289.84         8.17 o                         
   3  -5   6        304.72        309.91        12.28 o                         
   4  -5   6        346.05        330.47        13.62 o                         
   5  -5   6        451.99        483.39        18.45 o                         
   6  -5   6          0.06          3.15         4.61 o                         
  -7  -4   6         10.51          8.86         2.23 o                         
  -6  -4   6          5.35          5.52         1.87 o                         
  -5  -4   6         28.59         34.33         3.82 o                         
  -4  -4   6        150.65        160.08        10.33 o                         
  -3  -4   6        221.91        222.44         7.19 o                         
  -2  -4   6          4.21          4.48         1.25 o                         
  -1  -4   6        345.66        358.90        17.28 o                         
   0  -4   6        117.51        102.32         6.76 o                         
   1  -4   6        370.31        344.57         8.79 o                         
   2  -4   6        262.40        243.51         8.60 o                         
   3  -4   6        899.54        932.15        33.07 o                         
   4  -4   6        359.17        379.70         9.54 o                         
   5  -4   6         64.05         57.54         2.93 o                         
   6  -4   6          0.06          1.73         1.62 o                         
   7  -4   6         27.14         23.50         2.43 o                         
  -7  -3   6         51.95         63.36         5.68 o                         
  -6  -3   6          0.18          1.45         2.32 o                         
  -5  -3   6         18.50         23.85         3.38 o                         
  -4  -3   6         34.37         28.32         1.20 o                         
  -3  -3   6        258.72        248.09         9.44 o                         
  -2  -3   6        309.56        320.75        11.54 o                         
  -1  -3   6         58.28         62.04         2.50 o                         
   0  -3   6          0.07          1.77         2.00 o                         
   1  -3   6         89.95         94.45         3.61 o                         
   2  -3   6        429.69        455.31        11.46 o                         
   3  -3   6         69.35         67.93         3.64 o                         
   4  -3   6         34.09         30.06         2.26 o                         
   5  -3   6          0.41          3.26         2.17 o                         
   6  -3   6        213.09        210.46        10.01 o                         
   7  -3   6         15.57         10.56         4.03 o                         
  -7  -2   6         26.82         22.74         3.72 o                         
  -6  -2   6          0.29          1.00         2.14 o                         
  -5  -2   6        118.44         88.74        13.49 o                         
  -4  -2   6        132.15        123.52        11.02 o                         
  -3  -2   6          2.37          0.50         0.50 o                         
  -2  -2   6        636.51        629.91         9.20 o                         
  -1  -2   6         13.26         13.21         2.65 o                         
   0  -2   6        374.66        375.40        10.29 o                         
   1  -2   6         33.86         30.25         4.82 o                         
   2  -2   6        161.44        154.10        20.94 o                         
   3  -2   6          1.23          1.70         1.88 o                         
   4  -2   6         47.76         48.79         3.90 o                         
   5  -2   6        274.25        265.70         6.60 o                         
   6  -2   6         81.36         80.52         9.77 o                         
   7  -2   6         32.21         25.66         2.32 o                         
   8  -2   6          9.46          8.42         2.49 o                         
  -7  -1   6         10.54         10.91         2.52 o                         
  -6  -1   6        323.45        323.51        18.81 o                         
  -5  -1   6         72.32         66.29        11.74 o                         
  -4  -1   6         65.49         54.52         3.42 o                         
  -3  -1   6         48.55         41.89         1.49 o                         
  -2  -1   6        150.67        159.71         4.81 o                         
  -1  -1   6          9.06          5.08         1.37 o                         
   0  -1   6        441.24        456.87        41.41 o                         
   1  -1   6        180.15        166.30         6.75 o                         
   2  -1   6        371.96        399.30        13.61 o                         
   3  -1   6          0.53          1.04         1.74 o                         
   4  -1   6          1.84          2.84         1.70 o                         
   5  -1   6         18.21         15.59         3.32 o                         
   6  -1   6         28.17         25.94         2.81 o                         
   7  -1   6        282.89        287.12        17.65 o                         
   8  -1   6        285.08        270.29        11.37 o                         
  -7   0   6          5.51          5.29         2.76 o                         
  -6   0   6         39.59         30.37         3.38 o                         
  -5   0   6         17.46         15.12         1.41 o                         
  -4   0   6        281.44        273.84         6.26 o                         
  -3   0   6          0.74          1.33         0.83 o                         
  -2   0   6         99.67         95.53         3.24 o                         
  -1   0   6        331.72        331.05         9.80 o                         
   0   0   6         28.48         25.34         2.67 o                         
   1   0   6        509.21        502.94        24.55 o                         
   2   0   6          5.04          2.04         1.47 o                         
   3   0   6        364.35        387.36        20.74 o                         
   4   0   6          4.30          4.52         1.69 o                         
   5   0   6        201.68        202.68        14.71 o                         
   6   0   6         73.58         73.44         4.54 o                         
   7   0   6        394.32        388.46        15.72 o                         
   8   0   6         22.12         18.07         1.94 o                         
   9   0   6         65.83         45.84         4.79 o                         
  -7   1   6          4.32          8.69         3.59 o                         
  -6   1   6         55.20         51.61         4.60 o                         
  -5   1   6         10.58          7.41         1.51 o                         
  -4   1   6         54.62         52.73         3.20 o                         
  -3   1   6        169.61        166.63         8.99 o                         
  -2   1   6        184.97        190.34         5.62 o                         
  -1   1   6        269.62        236.25         6.68 o                         
   0   1   6          4.16          9.03         1.83 o                         
   1   1   6        189.86        195.82        10.91 o                         
   2   1   6         48.98         41.81         2.57 o                         
   3   1   6         50.97         34.59         2.42 o                         
   4   1   6         46.39         43.30         2.65 o                         
   5   1   6        102.26        115.65         3.93 o                         
   6   1   6          1.92          1.12         1.16 o                         
   7   1   6          4.47          5.97         1.63 o                         
   8   1   6         53.10         53.95         3.95 o                         
   9   1   6          0.10          1.03         0.94 o                         
  -7   2   6        773.93        744.68       140.02 o                         
  -6   2   6         57.66         76.09         6.16 o                         
  -4   2   6        317.15        310.15        23.09 o                         
  -3   2   6          4.96          3.37         0.96 o                         
  -2   2   6          0.00          0.45         1.04 o                         
  -1   2   6          6.40          7.87         1.55 o                         
   0   2   6        752.69        639.12        38.31 o                         
   1   2   6          1.99          2.14         1.25 o                         
   2   2   6          0.92          0.65         0.98 o                         
   3   2   6          1.18          2.45         1.34 o                         
   4   2   6        242.56        230.95         7.73 o                         
   5   2   6          8.00          8.09         2.01 o                         
   6   2   6        112.14        125.12        16.97 o                         
   7   2   6         63.98         64.44         4.65 o                         
   8   2   6         67.76         71.03         3.78 o                         
   9   2   6         13.00          5.32         2.37 o                         
  -7   3   6        102.97         79.51         6.35 o                         
  -6   3   6        136.50        146.88         9.50 o                         
  -5   3   6         39.14         30.19         2.62 o                         
  -4   3   6          6.04          5.84         2.42 o                         
  -3   3   6          5.64          8.33         1.37 o                         
  -2   3   6         86.50         79.63         9.37 o                         
  -1   3   6         47.31         48.29         2.85 o                         
   0   3   6          0.00          2.19         1.41 o                         
   1   3   6         75.98         66.10         2.73 o                         
   2   3   6        155.04        166.50         8.29 o                         
   3   3   6          1.82          1.20         1.07 o                         
   4   3   6         82.24         70.84         2.43 o                         
   5   3   6        752.79        797.12        23.92 o                         
   6   3   6         78.22         81.94         7.75 o                         
   7   3   6         70.54         77.51         3.80 o                         
   8   3   6        131.78        141.45        15.24 o                         
   9   3   6          6.88          8.47         5.52 o                         
  -6   4   6        137.21        117.41         8.89 o                         
  -5   4   6         77.97         78.45         8.50 o                         
  -4   4   6        150.49        155.74         6.23 o                         
  -3   4   6          6.83          8.28         3.86 o                         
  -2   4   6          2.35          2.71         1.99 o                         
  -1   4   6        424.47        409.78        29.42 o                         
   0   4   6        261.65        276.37        25.29 o                         
   1   4   6        314.13        321.54         8.82 o                         
   2   4   6        982.53       1057.65        36.66 o                         
   3   4   6          7.87          8.18         1.28 o                         
   4   4   6         77.35         73.70         2.63 o                         
   5   4   6          2.59          2.76         1.21 o                         
   6   4   6        458.29        497.28        21.82 o                         
   7   4   6         26.93         31.49         1.99 o                         
   8   4   6        123.13        137.52         5.76 o                         
   9   4   6          9.52          3.56         1.32 o                         
  -6   5   6         12.61         12.28         1.68 o                         
  -5   5   6         11.98         11.53         2.59 o                         
  -4   5   6        126.45        130.93        11.03 o                         
  -3   5   6         35.77         35.28         3.32 o                         
  -2   5   6         94.10         97.02         4.03 o                         
  -1   5   6          2.16          1.98         1.33 o                         
   0   5   6        221.66        225.89        24.21 o                         
   1   5   6        382.49        388.58        11.07 o                         
   2   5   6         15.96         14.22         0.82 o                         
   3   5   6        323.61        340.44        18.85 o                         
   4   5   6          1.17          0.98         1.03 o                         
   5   5   6        466.62        453.69        13.53 o                         
   6   5   6          1.82          1.99         1.09 o                         
   7   5   6        151.84        164.10        15.00 o                         
   8   5   6         71.98         73.59         3.51 o                         
  -5   6   6         50.86         45.89         3.47 o                         
  -4   6   6         14.47         15.82         4.60 o                         
  -3   6   6         59.12         57.96         2.29 o                         
  -2   6   6         39.80         38.97         2.90 o                         
  -1   6   6        165.40        173.17         5.83 o                         
   0   6   6          1.61          1.36         1.51 o                         
   1   6   6         56.97         55.11         3.28 o                         
   2   6   6        184.78        192.79         7.01 o                         
   3   6   6        439.62        479.71         7.36 o                         
   4   6   6          4.78          2.09         0.47 o                         
   5   6   6         44.27         35.36         4.41 o                         
   6   6   6         46.36         42.28         1.36 o                         
   7   6   6          2.73          3.92         1.10 o                         
   8   6   6         12.53         11.48         2.12 o                         
  -5   7   6         42.86         35.65         2.66 o                         
  -4   7   6          3.80          2.94         1.31 o                         
  -3   7   6          4.06          5.55         1.75 o                         
  -2   7   6         17.87         16.71         2.40 o                         
  -1   7   6         43.35         44.15         2.34 o                         
   0   7   6          0.02          1.88         1.24 o                         
   1   7   6         42.10         40.48         5.72 o                         
   2   7   6         21.73         16.45         1.77 o                         
   3   7   6         57.60         46.53         2.70 o                         
   4   7   6        208.01        219.49        11.34 o                         
   5   7   6         61.10         69.25         4.82 o                         
   6   7   6          2.45         -0.03         2.37 o                         
   7   7   6          7.81         11.16         3.22 o                         
   8   7   6         45.77         42.82         3.73 o                         
  -4   8   6          4.18          2.31         3.32 o                         
  -3   8   6         11.66         12.75         2.25 o                         
  -2   8   6         60.90         51.04         3.15 o                         
  -1   8   6         26.97         37.40         3.31 o                         
   0   8   6          2.67          1.92         1.27 o                         
   1   8   6         17.44         21.82         2.40 o                         
   2   8   6         17.30         19.37         4.63 o                         
   3   8   6          6.18          6.76         2.60 o                         
   4   8   6        348.62        405.50        23.61 o                         
   5   8   6          0.15          0.02         1.08 o                         
   6   8   6          4.94          3.33         2.26 o                         
   7   8   6         97.31        109.76         8.98 o                         
  -3   9   6         84.85        100.40         5.19 o                         
  -2   9   6          7.63          6.36         1.34 o                         
  -1   9   6         29.81         30.72         2.35 o                         
   0   9   6         37.98         46.07         2.98 o                         
   1   9   6         36.16         25.83         8.05 o                         
   2   9   6         23.93         20.88         4.39 o                         
   3   9   6         31.63         31.91         4.16 o                         
   4   9   6          0.10         -1.66         2.44 o                         
   5   9   6          1.29          5.50         2.45 o                         
   6   9   6          1.11          0.50         2.04 o                         
  -1  10   6         30.11         30.94         5.19 o                         
   0  10   6         20.68         13.78         3.72 o                         
   1  10   6          3.27          9.37         4.59 o                         
   2  10   6         94.37        110.89        13.31 o                         
   3  10   6         10.22         10.99         3.11 o                         
   4  10   6          0.19         -0.04         1.72 o                         
   5  10   6         45.09         64.06         7.04 o                         
  -3  -8   7         25.60         24.85         2.44 o                         
  -2  -8   7          0.11          2.33         1.53 o                         
  -1  -8   7         12.04         11.17         2.95 o                         
   0  -8   7         16.30         21.77         2.31 o                         
   1  -8   7          1.53          2.82         1.60 o                         
   2  -8   7          0.00          4.92         1.66 o                         
  -5  -7   7         43.25         50.74         4.51 o                         
  -4  -7   7          1.43          2.67         1.34 o                         
  -3  -7   7          0.72          0.71         1.28 o                         
  -2  -7   7          0.30          0.92         1.56 o                         
  -1  -7   7         28.14         23.27         2.03 o                         
   0  -7   7         16.55         13.00         2.62 o                         
   1  -7   7         12.57         11.66         3.14 o                         
   2  -7   7         19.90         13.33         2.42 o                         
   3  -7   7         10.94          9.05         3.51 o                         
   4  -7   7         24.21         26.89         2.53 o                         
  -5  -6   7          6.61          5.94         2.43 o                         
  -4  -6   7        248.50        267.48        16.29 o                         
  -3  -6   7         94.63         92.74         6.71 o                         
  -2  -6   7          0.21          1.41         2.02 o                         
  -1  -6   7        260.77        273.82        15.28 o                         
   0  -6   7          8.01          8.28         2.40 o                         
   1  -6   7        152.19        152.25         8.08 o                         
   2  -6   7         65.28         61.64         4.38 o                         
   3  -6   7          1.16         -0.38         1.66 o                         
   4  -6   7          3.50          4.78         1.78 o                         
   5  -6   7         34.95         33.10         5.74 o                         
  -6  -5   7          2.46          3.31         1.61 o                         
  -5  -5   7         10.09         19.01         2.95 o                         
  -4  -5   7        330.32        349.54        21.01 o                         
  -3  -5   7        211.30        219.80        13.30 o                         
  -2  -5   7        158.18        156.97         6.19 o                         
  -1  -5   7        289.22        308.44        11.05 o                         
   0  -5   7          1.76          4.46         2.17 o                         
   1  -5   7          1.77          0.98         1.76 o                         
   2  -5   7         10.23          6.81         2.46 o                         
   3  -5   7          3.54          3.31         1.59 o                         
   4  -5   7         33.95         31.53         2.90 o                         
   5  -5   7         11.52         13.90         4.41 o                         
   6  -5   7         32.79         35.80         3.10 o                         
  -6  -4   7          0.02          2.26         1.65 o                         
  -5  -4   7          1.65          2.94         1.93 o                         
  -4  -4   7          2.32          5.05         1.74 o                         
  -3  -4   7         19.94         18.52         2.13 o                         
  -2  -4   7          2.16          3.05         1.70 o                         
  -1  -4   7        359.13        387.93        11.93 o                         
   0  -4   7         75.67         69.30         3.36 o                         
   1  -4   7          0.83          0.37         1.41 o                         
   2  -4   7         25.48         24.12         3.92 o                         
   3  -4   7        367.10        357.21        10.50 o                         
   4  -4   7         31.39         32.53         2.54 o                         
   5  -4   7          6.40          3.55         1.82 o                         
   6  -4   7         37.83         32.66         2.91 o                         
   7  -4   7          5.70          2.69         1.65 o                         
  -7  -3   7          1.31          3.22         2.06 o                         
  -6  -3   7          0.69          1.94         2.10 o                         
  -5  -3   7          3.29          1.60         2.10 o                         
  -4  -3   7         15.39         15.50         3.13 o                         
  -3  -3   7        462.42        483.50         9.90 o                         
  -2  -3   7        160.06        156.54         6.52 o                         
  -1  -3   7         60.98         49.00         3.19 o                         
   0  -3   7          5.88          4.94         1.64 o                         
   1  -3   7         18.32         17.31         2.68 o                         
   2  -3   7         43.44         37.21         5.22 o                         
   3  -3   7          8.34          7.62         2.08 o                         
   4  -3   7        265.98        272.57         6.53 o                         
   5  -3   7         20.25         16.43         2.78 o                         
   6  -3   7         44.05         52.79         3.72 o                         
   7  -3   7          0.42         -1.51         1.60 o                         
  -7  -2   7         24.65         16.30         2.70 o                         
  -6  -2   7         18.38         19.02         2.85 o                         
  -5  -2   7        392.16        400.01        22.89 o                         
  -4  -2   7        269.28        267.69         6.04 o                         
  -3  -2   7         35.84         39.61         3.39 o                         
  -2  -2   7         47.91         45.59         3.22 o                         
  -1  -2   7         99.43        113.56         4.12 o                         
   0  -2   7         40.65         38.08         5.11 o                         
   1  -2   7          2.32          5.15         3.01 o                         
   2  -2   7        169.60        174.95         5.60 o                         
   3  -2   7        279.06        281.25         5.74 o                         
   4  -2   7        426.17        419.96        12.97 o                         
   5  -2   7        164.75        164.65         7.28 o                         
   6  -2   7         21.60         19.75         3.10 o                         
   7  -2   7         51.55         47.31         9.17 o                         
   8  -2   7          0.12         -0.43         1.44 o                         
  -7  -1   7         82.95         93.87         8.15 o                         
  -6  -1   7         36.42         33.77         3.33 o                         
  -5  -1   7          0.03          0.46         0.66 o                         
  -4  -1   7        178.74        160.96         9.71 o                         
  -3  -1   7          0.42          1.61         1.05 o                         
  -2  -1   7         26.84         25.62         2.78 o                         
  -1  -1   7        510.36        561.79         8.31 o                         
   0  -1   7        105.81        111.51         5.54 o                         
   1  -1   7        379.08        401.80         8.17 o                         
   2  -1   7         71.18         85.89         6.07 o                         
   3  -1   7         39.25         34.50         2.77 o                         
   4  -1   7        189.50        207.78         9.83 o                         
   5  -1   7        156.08        165.66         5.05 o                         
   6  -1   7         44.36         50.11         2.99 o                         
   7  -1   7          0.47          2.17         3.44 o                         
   8  -1   7         26.85         26.65         2.89 o                         
  -7   0   7         24.01         26.86         7.02 o                         
  -6   0   7          6.84          2.76         3.81 o                         
  -5   0   7        246.90        233.60        20.19 o                         
  -4   0   7          0.65          0.97         0.91 o                         
  -3   0   7        203.73        199.22         8.84 o                         
  -2   0   7        236.35        229.00         6.27 o                         
  -1   0   7        345.29        362.90        24.54 o                         
   0   0   7          6.35          7.22         2.02 o                         
   1   0   7        165.72        182.16         7.93 o                         
   2   0   7        225.40        229.99         4.67 o                         
   3   0   7        123.24        120.32         3.64 o                         
   4   0   7         57.16         50.44         3.01 o                         
   5   0   7        133.67        123.19         6.29 o                         
   6   0   7         71.21         69.59        10.89 o                         
   7   0   7          1.35          1.26         1.64 o                         
   8   0   7          0.79          2.74         1.67 o                         
  -7   1   7         13.90         11.84         3.38 o                         
  -6   1   7         24.29         16.05         3.13 o                         
  -5   1   7        124.72        132.91         5.87 o                         
  -4   1   7         10.77          8.40         1.23 o                         
  -3   1   7         40.97         36.82         2.17 o                         
  -2   1   7        254.30        252.93        10.11 o                         
  -1   1   7         55.49         57.70         3.16 o                         
   0   1   7          2.97          2.92         1.27 o                         
   1   1   7         54.06         53.05         3.39 o                         
   2   1   7         68.88         73.50         7.37 o                         
   3   1   7          0.02          0.58         1.45 o                         
   4   1   7          1.99          3.46         1.49 o                         
   5   1   7         15.55         13.53         2.21 o                         
   6   1   7        142.39        161.52         6.83 o                         
   7   1   7         29.01         30.07         4.63 o                         
   8   1   7         66.29         66.41         8.67 o                         
  -7   2   7         39.27         31.93         4.52 o                         
  -6   2   7        388.56        418.99        24.13 o                         
  -5   2   7          7.52          8.03         1.24 o                         
  -4   2   7         94.64         87.86         7.04 o                         
  -3   2   7        105.46        109.33         2.93 o                         
  -2   2   7         92.41         90.02         4.99 o                         
  -1   2   7        175.03        171.95         5.03 o                         
   0   2   7         54.20         50.85         2.42 o                         
   1   2   7         16.14         18.08         2.73 o                         
   2   2   7          4.26          1.36         1.19 o                         
   3   2   7        107.26        100.17         3.61 o                         
   4   2   7         99.60         93.61         4.76 o                         
   5   2   7         56.21         61.81         8.38 o                         
   6   2   7          3.82          1.98         1.29 o                         
   7   2   7        254.60        267.31        11.14 o                         
   8   2   7          0.07          0.82         1.49 o                         
  -6   3   7        293.83        327.17        19.49 o                         
  -5   3   7        144.16        141.13         6.59 o                         
  -4   3   7        205.89        212.38         7.98 o                         
  -3   3   7          0.01         -1.15         1.15 o                         
  -2   3   7        401.80        410.08        31.89 o                         
  -1   3   7          3.66          0.82         1.97 o                         
   0   3   7         44.22         37.26         2.26 o                         
   1   3   7        255.65        258.05         4.97 o                         
   2   3   7        447.57        422.37        33.24 o                         
   3   3   7         98.18         97.39        10.83 o                         
   4   3   7         46.67         45.93         2.65 o                         
   5   3   7          0.67          1.40         1.10 o                         
   6   3   7        342.05        355.68        25.98 o                         
   7   3   7          3.25          2.28         0.83 o                         
   8   3   7          2.95          2.85         1.83 o                         
   9   3   7          0.51          1.67         1.53 o                         
  -6   4   7         51.54         49.87         6.73 o                         
  -5   4   7         83.39         93.25         9.71 o                         
  -4   4   7         64.20         55.16         2.21 o                         
  -3   4   7         33.32         31.08         2.76 o                         
  -2   4   7          0.31          2.82         1.64 o                         
  -1   4   7         14.61         14.82         2.12 o                         
   0   4   7         61.29         68.78         4.59 o                         
   1   4   7         54.32         48.44         2.38 o                         
   2   4   7         93.94         82.03         3.03 o                         
   3   4   7         44.04         37.40         4.46 o                         
   4   4   7        385.94        351.59         5.78 o                         
   5   4   7          8.48          9.90         2.14 o                         
   6   4   7          1.82          1.49         1.08 o                         
   7   4   7          5.66          5.07         1.12 o                         
   8   4   7          3.49          1.65         1.10 o                         
  -5   5   7          4.29          4.30         1.35 o                         
  -4   5   7        193.83        199.88         8.55 o                         
  -3   5   7         13.37         13.80         5.11 o                         
  -2   5   7          8.01          6.25         1.83 o                         
  -1   5   7         56.34         57.44         4.74 o                         
   0   5   7         59.59         56.41         2.33 o                         
   1   5   7         87.32         80.96         2.57 o                         
   2   5   7         11.78          7.62         1.54 o                         
   3   5   7        443.94        429.87        14.94 o                         
   4   5   7          0.17          0.73         1.31 o                         
   5   5   7         27.33         17.70         2.23 o                         
   6   5   7         14.37         13.50         1.67 o                         
   7   5   7          4.53          4.90         2.49 o                         
   8   5   7         26.48         33.30         3.16 o                         
  -5   6   7         22.25         17.65         5.58 o                         
  -4   6   7          1.61          5.08         2.58 o                         
  -3   6   7        123.92        128.17         6.97 o                         
  -2   6   7          1.33          1.30         1.68 o                         
  -1   6   7          9.99          8.14         1.64 o                         
   0   6   7         12.84         10.93         2.26 o                         
   1   6   7        167.93        169.53         6.07 o                         
   2   6   7         50.39         47.05         2.91 o                         
   3   6   7         86.44         83.41         6.56 o                         
   4   6   7         41.26         36.76         2.84 o                         
   5   6   7         37.33         27.22         1.66 o                         
   6   6   7         99.80        115.61         8.27 o                         
   7   6   7         99.48        118.05         8.12 o                         
   8   6   7         44.28         59.22         5.63 o                         
  -4   7   7         72.16         64.15         4.36 o                         
  -3   7   7         26.09         27.03         2.04 o                         
  -2   7   7          2.69          7.27         2.08 o                         
  -1   7   7         11.95         11.09         1.81 o                         
   0   7   7         27.17         24.88         2.25 o                         
   1   7   7        171.30        191.39         9.20 o                         
   2   7   7        197.24        191.25         8.14 o                         
   3   7   7          2.65          0.07         1.07 o                         
   4   7   7        259.57        264.73        17.41 o                         
   5   7   7         36.65         34.75         4.77 o                         
   6   7   7         11.81         12.49         2.95 o                         
   7   7   7          5.59          2.16         2.04 o                         
   8   7   7         46.63         46.28         5.16 o                         
  -3   8   7         73.29         80.89        10.92 o                         
  -2   8   7         24.20         25.06         2.35 o                         
  -1   8   7          2.72          1.86         1.47 o                         
   0   8   7         54.53         61.46         2.36 o                         
   1   8   7         93.47        111.05         5.23 o                         
   2   8   7        128.81        141.43        10.01 o                         
   3   8   7        181.29        185.20        11.89 o                         
   4   8   7         65.25         54.11         3.90 o                         
   5   8   7          5.85          5.90         2.56 o                         
   6   8   7          6.05          3.81         2.10 o                         
   7   8   7          0.01         -1.17         1.91 o                         
  -2   9   7         87.57         95.05         5.60 o                         
  -1   9   7        111.43        123.09         6.94 o                         
   0   9   7         74.02         79.69         4.13 o                         
   1   9   7         10.50          2.93         2.43 o                         
   2   9   7          0.99          4.19         2.81 o                         
   3   9   7          5.93         -0.42         2.83 o                         
   4   9   7         10.88          3.57         2.55 o                         
   5   9   7          0.84          1.92         2.80 o                         
   6   9   7         15.74         11.48         3.45 o                         
   0  10   7          0.03          1.82         2.67 o                         
   1  10   7         29.04         27.14         6.59 o                         
   2  10   7         17.52         13.79         7.26 o                         
   3  10   7          3.99          1.80         3.37 o                         
   4  10   7         16.55         23.31         4.34 o                         
   5  10   7         12.10          7.27         2.96 o                         
  -1  -8   8          0.55          2.34         1.59 o                         
   0  -8   8         38.68         42.00         3.26 o                         
  -2  -7   8         12.81          9.58         1.65 o                         
  -1  -7   8         21.84         25.18         3.83 o                         
   0  -7   8          3.06          5.86         1.72 o                         
   1  -7   8         19.63         26.27         3.18 o                         
   2  -7   8         67.00         76.38         7.52 o                         
   3  -7   8         19.51         22.49         3.03 o                         
  -5  -6   8         31.05         23.99         3.37 o                         
  -4  -6   8          2.23          1.84         2.12 o                         
  -3  -6   8        103.31        101.77         5.32 o                         
  -2  -6   8         24.69         26.10         4.38 o                         
  -1  -6   8         12.24         10.55         2.08 o                         
   0  -6   8         11.15          9.39         3.71 o                         
   1  -6   8          4.04          2.87         2.39 o                         
   2  -6   8          0.04         -0.51         1.76 o                         
   3  -6   8          0.27          3.77         1.69 o                         
   4  -6   8         39.56         33.30         3.67 o                         
  -5  -5   8        105.25        101.33         7.78 o                         
  -4  -5   8          0.38          1.74         1.17 o                         
  -3  -5   8         83.73         78.15         4.04 o                         
  -2  -5   8         56.65         64.91         3.58 o                         
  -1  -5   8         43.74         38.60         2.38 o                         
   0  -5   8         87.66        115.77         6.94 o                         
   1  -5   8          8.87         11.41         2.09 o                         
   2  -5   8         44.48         50.11         2.96 o                         
   3  -5   8        112.89         98.50         5.41 o                         
   4  -5   8          0.04          2.14         1.86 o                         
   5  -5   8          6.10          6.35         2.05 o                         
  -6  -4   8          4.33          6.73         2.40 o                         
  -5  -4   8        142.75        165.14        10.81 o                         
  -4  -4   8         62.37         61.29         3.44 o                         
  -3  -4   8        207.24        223.16        21.35 o                         
  -2  -4   8         37.28         37.11         2.75 o                         
  -1  -4   8        387.84        421.94        21.25 o                         
   0  -4   8         20.97         17.44         2.69 o                         
   1  -4   8        305.82        314.17        10.10 o                         
   2  -4   8        288.41        271.67         9.09 o                         
   3  -4   8        351.58        347.60        14.35 o                         
   4  -4   8         15.54         16.93         2.79 o                         
   5  -4   8          0.56          1.82         1.55 o                         
   6  -4   8          2.24          1.79         1.59 o                         
  -6  -3   8          0.23          3.37         1.91 o                         
  -5  -3   8        151.22        157.50         9.61 o                         
  -4  -3   8         21.78         18.32         2.92 o                         
  -3  -3   8          5.33          4.25         1.81 o                         
  -2  -3   8        223.95        211.52         9.49 o                         
  -1  -3   8          8.73          5.45         1.61 o                         
   0  -3   8        166.60        170.45         5.96 o                         
   1  -3   8        131.38        130.28         8.22 o                         
   2  -3   8        264.38        271.40        12.13 o                         
   3  -3   8         57.32         51.99         3.02 o                         
   4  -3   8         49.21         42.76         3.87 o                         
   5  -3   8         49.56         47.84         8.05 o                         
   6  -3   8          1.31          1.48         1.66 o                         
   7  -3   8          0.07         -0.03         2.12 o                         
  -6  -2   8          0.02          0.58         2.03 o                         
  -5  -2   8          7.39          4.46         2.10 o                         
  -4  -2   8         17.98         22.27         5.35 o                         
  -3  -2   8          3.15          3.78         1.96 o                         
  -2  -2   8          2.76          0.61         1.42 o                         
  -1  -2   8          6.11          4.34         1.37 o                         
   0  -2   8         33.37         28.21         2.74 o                         
   1  -2   8         10.66          8.71         2.11 o                         
   2  -2   8         13.10          9.34         1.74 o                         
   3  -2   8         32.73         29.84         3.93 o                         
   4  -2   8         58.99         55.80         3.17 o                         
   5  -2   8          0.18          0.17         1.77 o                         
   6  -2   8         25.00         22.82         2.72 o                         
   7  -2   8         27.70         22.20         3.59 o                         
  -6  -1   8          7.51          8.06         4.58 o                         
  -5  -1   8          0.25         -0.26         2.15 o                         
  -4  -1   8        170.70        158.78         5.32 o                         
  -3  -1   8        230.38        252.13         8.60 o                         
  -2  -1   8         17.65         16.94         2.04 o                         
  -1  -1   8         36.59         51.66         5.03 o                         
   0  -1   8         17.46         20.01         1.98 o                         
   1  -1   8        130.75        126.83        16.48 o                         
   2  -1   8        238.34        246.85        14.43 o                         
   3  -1   8         80.01         81.70         3.17 o                         
   4  -1   8         89.00         72.82         4.66 o                         
   5  -1   8         52.42         53.56         3.57 o                         
   6  -1   8         18.04         18.81         2.38 o                         
   7  -1   8          2.90          3.69         2.04 o                         
   8  -1   8          4.04          2.12         1.47 o                         
  -6   0   8         10.79          6.16         3.68 o                         
  -5   0   8         65.59         54.85         4.45 o                         
  -4   0   8        144.01        132.06        13.01 o                         
  -3   0   8         66.95         75.87         4.38 o                         
  -2   0   8        309.26        315.31        11.65 o                         
  -1   0   8         17.23         13.88         3.53 o                         
   0   0   8        224.48        255.27         6.96 o                         
   1   0   8          0.79          0.88         1.47 o                         
   2   0   8         55.03         58.02         5.25 o                         
   3   0   8          3.14          3.51         1.94 o                         
   4   0   8          5.69          9.51         1.86 o                         
   5   0   8        197.86        210.03        12.03 o                         
   6   0   8        291.55        289.70        12.09 o                         
   7   0   8          0.01          1.61         1.48 o                         
   8   0   8         77.83         81.29        10.21 o                         
  -6   1   8         54.83         54.06         5.78 o                         
  -5   1   8         38.52         33.92         3.46 o                         
  -4   1   8         23.05         20.84         3.46 o                         
  -3   1   8          9.09          7.41         3.32 o                         
  -2   1   8        172.35        186.10         5.42 o                         
  -1   1   8        153.67        165.33        15.06 o                         
   0   1   8         64.12         75.00         6.35 o                         
   1   1   8        458.27        463.69        13.78 o                         
   2   1   8        172.44        178.05         8.76 o                         
   3   1   8         54.35         45.88         3.40 o                         
   4   1   8         59.45         65.24         3.98 o                         
   5   1   8        368.94        389.34        10.21 o                         
   6   1   8          3.22          4.26         1.42 o                         
   7   1   8         41.08         47.76         4.77 o                         
   8   1   8         23.64         24.49         4.92 o                         
  -6   2   8         60.29         54.09         6.23 o                         
  -5   2   8         33.93         31.74         6.97 o                         
  -4   2   8         43.47         46.09         5.74 o                         
  -3   2   8          0.88          0.62         1.24 o                         
  -2   2   8         22.04         18.73         2.50 o                         
  -1   2   8         29.88         28.02         4.11 o                         
   0   2   8        114.56        137.68         4.46 o                         
   1   2   8         60.48         60.83         3.81 o                         
   2   2   8          1.43          4.42         1.66 o                         
   3   2   8         12.54          6.58         2.85 o                         
   4   2   8          0.01         -1.30         1.30 o                         
   5   2   8        110.02         99.40         6.47 o                         
   6   2   8          7.37         13.00         2.24 o                         
   7   2   8         55.99         60.25         4.36 o                         
   8   2   8         51.74         57.70         8.51 o                         
  -6   3   8        249.40        247.72        15.80 o                         
  -5   3   8          0.02          0.07         0.94 o                         
  -4   3   8         42.64         52.03         3.26 o                         
  -3   3   8         24.53         21.83         1.85 o                         
  -2   3   8         86.92         92.11         3.82 o                         
  -1   3   8         35.49         38.16         4.79 o                         
   0   3   8         24.68         23.70         2.12 o                         
   1   3   8         43.01         37.12         2.28 o                         
   2   3   8          4.46          2.87         1.49 o                         
   3   3   8          2.77          2.49         1.09 o                         
   4   3   8        201.25        193.08         9.39 o                         
   5   3   8         74.62         68.56         4.68 o                         
   6   3   8         11.34          7.77         1.94 o                         
   7   3   8         51.61         48.41         5.72 o                         
   8   3   8         53.91         49.19         4.07 o                         
  -5   4   8        100.30        101.89        13.65 o                         
  -4   4   8        116.73        131.08         5.98 o                         
  -3   4   8          4.45          1.43         2.18 o                         
  -2   4   8        146.60        144.01         4.27 o                         
  -1   4   8         13.48          8.23         4.93 o                         
   0   4   8         77.02         65.41         3.29 o                         
   1   4   8         10.03          5.68         2.26 o                         
   2   4   8         20.64         20.26         4.40 o                         
   3   4   8          6.84          5.21         1.48 o                         
   4   4   8        194.77        191.74         6.30 o                         
   5   4   8        316.70        319.04        10.09 o                         
   6   4   8         44.34         41.33         6.62 o                         
   7   4   8          0.63          1.42         1.63 o                         
   8   4   8          9.19          7.86         1.89 o                         
  -5   5   8         22.67         21.43         2.66 o                         
  -4   5   8        110.87        111.09        14.24 o                         
  -3   5   8         18.47         13.23         2.04 o                         
  -2   5   8        190.80        224.00         7.68 o                         
  -1   5   8        142.73        141.90         5.64 o                         
   0   5   8        113.22        124.91         4.68 o                         
   1   5   8        114.17        122.44        12.02 o                         
   2   5   8          2.27          6.07         1.79 o                         
   3   5   8          0.02          1.30         1.32 o                         
   4   5   8        135.90        139.59         7.91 o                         
   5   5   8         52.06         59.01         2.84 o                         
   6   5   8        285.58        307.75        18.56 o                         
   7   5   8          1.31          2.77         1.36 o                         
   8   5   8         39.80         34.06         3.88 o                         
  -4   6   8         20.58         18.45         4.55 o                         
  -3   6   8         61.53         59.14         3.49 o                         
  -2   6   8         68.79         64.72         4.22 o                         
  -1   6   8         15.75         21.54         2.16 o                         
   0   6   8        143.94        152.55        19.67 o                         
   1   6   8          5.28          9.17         3.32 o                         
   2   6   8         18.17         19.80         9.23 o                         
   3   6   8          0.12          0.93         1.24 o                         
   4   6   8         37.74         32.96         2.05 o                         
   5   6   8         47.80         40.96         1.92 o                         
   6   6   8          4.33          4.25         2.14 o                         
   7   6   8         31.09         32.00         3.40 o                         
   8   6   8          4.91          5.30         2.02 o                         
  -4   7   8          1.21          5.14         1.99 o                         
  -3   7   8          5.68          5.91         3.89 o                         
  -2   7   8          1.67          1.55         1.56 o                         
  -1   7   8          5.47          8.03         1.57 o                         
   0   7   8         26.19         30.75         2.38 o                         
   1   7   8         27.52         27.01         2.05 o                         
   2   7   8         54.82         46.08         3.50 o                         
   3   7   8         18.95         15.58         2.82 o                         
   4   7   8         88.40        105.21         7.88 o                         
   5   7   8          1.74          0.43         2.54 o                         
   6   7   8          0.17          3.81         2.16 o                         
   7   7   8          0.01          3.00         2.69 o                         
  -3   8   8         13.47         14.43         2.09 o                         
  -2   8   8         19.82         24.78         3.04 o                         
  -1   8   8        159.19        214.65        29.21 o                         
   0   8   8         39.19         35.81         2.56 o                         
   1   8   8         14.45          8.60         3.73 o                         
   2   8   8        358.76        403.25        23.42 o                         
   3   8   8        210.84        239.66        14.30 o                         
   4   8   8          5.41          4.48         2.69 o                         
   5   8   8          2.56          4.95         3.77 o                         
   6   8   8          0.26          1.48         2.52 o                         
  -1   9   8         11.56          8.70         1.52 o                         
   0   9   8         10.73         11.75         1.86 o                         
   1   9   8          9.89          6.52         2.40 o                         
   2   9   8         77.22         74.65         6.14 o                         
   3   9   8          3.72          4.94         4.67 o                         
   4   9   8         13.59          7.26         2.99 o                         
   5   9   8          5.13          4.79         2.84 o                         
   1  10   8         26.15         36.51         7.46 o                         
   2  10   8          0.18          7.06         4.25 o                         
   3  10   8          0.08          2.34         3.05 o                         
  -1  -7   9          3.89         25.46         3.39 o                         
   0  -7   9          6.85          4.39         1.73 o                         
   1  -7   9          6.92          7.38         1.92 o                         
  -3  -6   9          3.51          6.32         4.22 o                         
  -2  -6   9          5.55          6.12         1.62 o                         
  -1  -6   9          8.37          4.92         1.66 o                         
   0  -6   9         32.95         38.13         6.18 o                         
   1  -6   9          4.60          6.42         3.47 o                         
   2  -6   9          4.43          4.06         2.41 o                         
   3  -6   9         21.31         18.85         2.78 o                         
  -4  -5   9          6.11          2.47         1.82 o                         
  -3  -5   9         12.71         11.97         2.82 o                         
  -2  -5   9         76.40         62.08         7.79 o                         
  -1  -5   9          3.59          3.74         1.56 o                         
   0  -5   9          2.74          5.78         2.41 o                         
   1  -5   9          0.91          4.68         1.89 o                         
   2  -5   9          4.34          3.54         3.62 o                         
   3  -5   9         16.04         18.68         2.81 o                         
   4  -5   9          0.63         -0.02         1.39 o                         
  -5  -4   9        122.21        119.81         8.92 o                         
  -4  -4   9          3.65          2.27         1.22 o                         
  -3  -4   9         10.56          9.23         1.84 o                         
  -2  -4   9          1.07          0.47         1.46 o                         
  -1  -4   9         28.48         30.10         3.09 o                         
   0  -4   9          6.29          2.72         1.73 o                         
   1  -4   9        238.25        243.30        10.36 o                         
   2  -4   9        175.40        174.19         9.09 o                         
   3  -4   9         25.76         28.58         4.16 o                         
   4  -4   9         22.51         11.77         2.36 o                         
   5  -4   9          3.32          9.00         2.82 o                         
  -5  -3   9         45.33         42.06         4.33 o                         
  -4  -3   9        111.16        124.82         8.88 o                         
  -3  -3   9         28.20         23.71         2.94 o                         
  -2  -3   9          5.28          6.63         1.66 o                         
  -1  -3   9         58.35         55.67         5.08 o                         
   0  -3   9        164.89        181.34         6.54 o                         
   1  -3   9        233.26        229.95        18.37 o                         
   2  -3   9         14.69          8.63         2.44 o                         
   3  -3   9         77.43         77.31         4.62 o                         
   4  -3   9         29.27         29.40         8.43 o                         
   5  -3   9          1.40          2.55         1.97 o                         
   6  -3   9         36.89         36.46         3.63 o                         
  -6  -2   9         45.99         41.14         4.00 o                         
  -5  -2   9         49.28         47.52         4.57 o                         
  -4  -2   9          0.97          1.09         0.68 o                         
  -3  -2   9         24.56         24.12         2.86 o                         
  -2  -2   9         64.23         69.35         7.36 o                         
  -1  -2   9          0.12          3.75         1.37 o                         
   0  -2   9         19.50         22.74         2.65 o                         
   1  -2   9         30.26         35.77         2.90 o                         
   2  -2   9         44.27         36.95         3.35 o                         
   3  -2   9         92.45         62.66         6.31 o                         
   4  -2   9         34.98         26.72         2.71 o                         
   5  -2   9        111.88        124.28         6.04 o                         
   6  -2   9         16.91         15.17         2.17 o                         
   7  -2   9          6.04          4.42         1.89 o                         
  -6  -1   9         58.68         47.04         4.99 o                         
  -5  -1   9          7.95          9.37         3.39 o                         
  -4  -1   9          3.33          3.14         1.21 o                         
  -3  -1   9          0.38          1.98         1.55 o                         
  -2  -1   9          1.92          3.54         1.44 o                         
  -1  -1   9        264.83        284.35        10.98 o                         
   0  -1   9          0.08         -0.78         1.72 o                         
   1  -1   9          0.00          1.10         1.65 o                         
   2  -1   9        181.26        154.42         4.99 o                         
   3  -1   9         39.14         40.17         3.94 o                         
   4  -1   9         57.48         44.65         2.90 o                         
   5  -1   9          3.75          5.14         1.67 o                         
   6  -1   9        134.44        136.38         7.58 o                         
   7  -1   9          0.47          4.70         1.80 o                         
  -6   0   9          2.34         -0.41         2.28 o                         
  -5   0   9         45.87         35.00         3.91 o                         
  -4   0   9        170.14        161.09        10.91 o                         
  -3   0   9          4.33          5.72         1.74 o                         
  -2   0   9         82.25         90.86         5.76 o                         
  -1   0   9          0.97          0.56         1.26 o                         
   0   0   9         25.52         30.56         3.19 o                         
   1   0   9          5.88          5.00         1.93 o                         
   2   0   9         77.11         83.70         4.24 o                         
   3   0   9        241.23        249.73         6.12 o                         
   4   0   9        486.67        494.70        15.12 o                         
   5   0   9         47.26         35.49         2.41 o                         
   6   0   9          8.86          9.91         7.09 o                         
   7   0   9         14.18          9.85         2.42 o                         
  -6   1   9         14.90         19.10         3.46 o                         
  -5   1   9         15.36          7.86         2.12 o                         
  -4   1   9         12.92         12.00         1.50 o                         
  -3   1   9        454.46        490.37        22.13 o                         
  -2   1   9          0.48          2.35         2.25 o                         
  -1   1   9         47.19         37.76         3.00 o                         
   0   1   9          2.32          3.39         1.82 o                         
   1   1   9         17.36         19.22         3.11 o                         
   2   1   9         51.37         59.51         3.77 o                         
   3   1   9        424.92        445.96        20.62 o                         
   4   1   9         85.11         72.40         5.07 o                         
   5   1   9          5.60         -0.13         1.81 o                         
   6   1   9         24.32         18.53         2.66 o                         
   7   1   9         23.05         19.16         2.64 o                         
   8   1   9          8.10          5.56         3.68 o                         
  -5   2   9         15.13         18.05         3.45 o                         
  -4   2   9         70.38         73.34         3.62 o                         
  -3   2   9          3.71          2.17         2.19 o                         
  -2   2   9        254.55        253.68        10.04 o                         
  -1   2   9        161.90        171.10         9.20 o                         
   0   2   9          0.39          0.10         1.48 o                         
   1   2   9         54.15         44.77         3.10 o                         
   2   2   9        204.48        229.42         8.30 o                         
   3   2   9         43.37         37.44         2.52 o                         
   4   2   9         32.81         26.68         3.18 o                         
   5   2   9         47.38         56.45         3.44 o                         
   6   2   9        123.78        120.32         7.50 o                         
   7   2   9         69.85         81.03         5.44 o                         
   8   2   9        124.92        133.35         6.45 o                         
  -5   3   9         25.38         35.96         5.56 o                         
  -4   3   9          1.19          2.42         1.16 o                         
  -3   3   9         87.24         92.52         5.52 o                         
  -2   3   9         80.90         86.83         4.00 o                         
  -1   3   9        137.26        146.12         4.37 o                         
   0   3   9         26.06         25.32         3.77 o                         
   1   3   9        277.79        281.58         9.00 o                         
   2   3   9        132.34        140.41         8.13 o                         
   3   3   9        300.37        305.08         6.91 o                         
   4   3   9          1.50          1.21         1.59 o                         
   5   3   9        259.90        273.86        17.12 o                         
   6   3   9         33.35         27.33         2.88 o                         
   7   3   9         48.18         51.54         5.39 o                         
   8   3   9         21.70         16.57         2.49 o                         
  -5   4   9          7.90         12.38         3.19 o                         
  -4   4   9         30.01         30.70         7.24 o                         
  -3   4   9          0.47          0.77         1.36 o                         
  -2   4   9          0.40         -0.26         1.61 o                         
  -1   4   9          4.08          3.61         3.09 o                         
   0   4   9        121.59        142.80         4.23 o                         
   1   4   9          1.73          0.82         1.30 o                         
   2   4   9        293.00        271.64        15.91 o                         
   3   4   9        178.29        179.13        19.11 o                         
   4   4   9        323.03        329.02        26.81 o                         
   5   4   9         95.40         97.14         5.02 o                         
   6   4   9          5.34          6.44         2.10 o                         
   7   4   9          1.44          2.75         1.65 o                         
   8   4   9          0.02          1.24         1.19 o                         
  -4   5   9         17.45         10.07         3.86 o                         
  -3   5   9        173.89        196.84        13.33 o                         
  -2   5   9        118.83        119.19        10.87 o                         
  -1   5   9         19.71         19.77         2.68 o                         
   0   5   9         12.12         15.42         2.24 o                         
   1   5   9         55.78         51.63         2.79 o                         
   2   5   9        242.57        258.77        11.38 o                         
   3   5   9        173.63        172.68         6.28 o                         
   4   5   9        119.62        125.62         6.33 o                         
   5   5   9          8.36          7.25         1.57 o                         
   6   5   9          3.12          2.42         1.12 o                         
   7   5   9         32.92         31.51         3.09 o                         
  -4   6   9         99.99         99.16         5.54 o                         
  -3   6   9         13.25         12.84         2.10 o                         
  -2   6   9          9.57          7.84         1.70 o                         
  -1   6   9          0.04         -0.65         1.51 o                         
   0   6   9         46.55         44.98         2.45 o                         
   1   6   9        140.15        155.84         7.02 o                         
   2   6   9          8.90          4.27         2.18 o                         
   3   6   9         99.48         97.08        10.16 o                         
   4   6   9         15.75         16.61         1.87 o                         
   5   6   9          7.90          8.95         1.44 o                         
   6   6   9         19.74         17.92         2.37 o                         
   7   6   9         26.80         18.74         3.19 o                         
  -3   7   9         11.93         10.94         2.27 o                         
  -2   7   9          1.08          2.91         1.45 o                         
  -1   7   9         20.86         25.45         2.60 o                         
   0   7   9          9.25          7.39         1.94 o                         
   1   7   9         48.98         44.25         2.23 o                         
   2   7   9         28.20         35.71         2.26 o                         
   3   7   9          1.61          1.92         2.38 o                         
   4   7   9          0.37          3.37         2.59 o                         
   5   7   9         47.16         45.19         4.49 o                         
   6   7   9         11.81          6.65         2.93 o                         
   7   7   9         58.57         76.47         6.83 o                         
  -2   8   9          3.22          2.87         1.68 o                         
  -1   8   9          1.05          3.01         1.67 o                         
   0   8   9        105.78        146.61         6.98 o                         
   1   8   9         13.91         17.20         2.14 o                         
   2   8   9          4.45          3.49         1.39 o                         
   3   8   9          1.06          4.78         2.92 o                         
   4   8   9          5.43          9.13         3.24 o                         
   5   8   9          0.05          2.06         1.77 o                         
   6   8   9          8.73          3.68         2.74 o                         
   0   9   9        200.96        247.33        16.15 o                         
   1   9   9         16.15         14.98         3.95 o                         
   2   9   9         17.31         18.64         3.95 o                         
   3   9   9          0.29          7.09         3.28 o                         
   4   9   9          8.68          8.61         3.19 o                         
  -1  -6  10          0.64          0.51         1.45 o                         
   0  -6  10          1.94          2.49         2.42 o                         
   1  -6  10          9.12         15.54         2.41 o                         
  -3  -5  10          5.50          3.85         1.51 o                         
  -2  -5  10         25.02         24.44         2.47 o                         
  -1  -5  10         10.13         15.65         3.59 o                         
   0  -5  10          7.61          3.91         1.66 o                         
   1  -5  10          0.02          2.34         1.87 o                         
   2  -5  10          2.04          0.19         2.06 o                         
   3  -5  10         17.86         10.70         2.60 o                         
  -4  -4  10        132.28        143.20         9.80 o                         
  -3  -4  10         19.94         20.20         5.22 o                         
  -2  -4  10         98.53        121.57         6.00 o                         
  -1  -4  10         26.78         26.57         6.50 o                         
   0  -4  10         67.07         70.36         5.52 o                         
   1  -4  10         11.41         12.62         5.08 o                         
   2  -4  10          0.18          1.26         2.04 o                         
   3  -4  10         82.26         97.21        12.00 o                         
   4  -4  10         28.94         31.22         3.13 o                         
  -4  -3  10         14.98         12.05         2.75 o                         
  -3  -3  10         88.88         92.28        14.17 o                         
  -2  -3  10         57.18         63.11         3.91 o                         
  -1  -3  10        518.67        560.84        26.77 o                         
   0  -3  10          4.63          4.41         2.20 o                         
   1  -3  10         42.97         42.88         6.46 o                         
   2  -3  10          8.78          5.98         1.99 o                         
   3  -3  10         70.62         68.75         4.05 o                         
   4  -3  10          6.97          6.16         3.31 o                         
   5  -3  10         30.61         33.48        13.08 o                         
  -5  -2  10          5.47          4.33         2.21 o                         
  -4  -2  10          0.09          2.29         2.63 o                         
  -3  -2  10         33.42         40.56         5.76 o                         
  -2  -2  10         80.67         75.38         6.73 o                         
  -1  -2  10          0.14          1.86         1.34 o                         
   0  -2  10        171.06        189.96         9.55 o                         
   1  -2  10         48.32         40.66         3.62 o                         
   2  -2  10         60.31         64.75         3.76 o                         
   3  -2  10         54.70         45.65         7.91 o                         
   4  -2  10         32.89         36.98         2.91 o                         
   5  -2  10         26.47         33.44         3.33 o                         
   6  -2  10         21.62         15.68         2.30 o                         
  -5  -1  10         43.97         40.59         5.34 o                         
  -4  -1  10          9.39          6.29         1.77 o                         
  -3  -1  10         32.76         28.36         3.73 o                         
  -2  -1  10          5.78          6.77         2.90 o                         
  -1  -1  10        269.48        270.74        11.95 o                         
   0  -1  10        153.51        164.04        10.77 o                         
   1  -1  10         21.60         25.21         2.75 o                         
   2  -1  10          0.19          1.32         1.90 o                         
   3  -1  10         67.45         65.74         3.63 o                         
   4  -1  10         22.43         22.58         7.17 o                         
   5  -1  10         25.90         16.54         2.62 o                         
   6  -1  10         38.54         38.90         7.64 o                         
  -5   0  10          5.82          6.66         3.17 o                         
  -4   0  10         42.38         38.73         2.57 o                         
  -3   0  10          9.92          6.87         3.41 o                         
  -2   0  10         28.74         28.54         3.37 o                         
  -1   0  10        166.34        203.66        10.19 o                         
   0   0  10         10.15          9.61         2.49 o                         
   1   0  10         34.02         26.78         3.70 o                         
   2   0  10         14.26          8.05         2.06 o                         
   3   0  10        105.33        110.60         5.20 o                         
   4   0  10         63.97         52.02         3.93 o                         
   5   0  10         25.89         25.77         2.59 o                         
   6   0  10          4.71          4.23         1.83 o                         
   7   0  10          0.62          1.03         2.19 o                         
  -5   1  10         73.54         79.96         6.40 o                         
  -4   1  10         83.50         79.91         4.06 o                         
  -3   1  10          2.61          1.31         1.37 o                         
  -2   1  10          7.35          5.40         1.82 o                         
  -1   1  10         34.74         35.97         2.70 o                         
   0   1  10         59.83         66.16         4.53 o                         
   1   1  10        159.43        186.46         9.94 o                         
   2   1  10        132.53        145.79         6.22 o                         
   3   1  10          0.04          1.78         1.61 o                         
   4   1  10         55.79         53.36         5.68 o                         
   5   1  10         74.06         64.51         3.88 o                         
   6   1  10         12.27          9.13         3.62 o                         
   7   1  10          7.34         10.47         2.65 o                         
  -5   2  10          8.70          6.47         4.08 o                         
  -4   2  10         11.69         13.75         4.08 o                         
  -3   2  10         60.91         67.26         7.31 o                         
  -2   2  10         29.48         32.08         2.66 o                         
  -1   2  10        119.38        129.18         3.82 o                         
   0   2  10        107.77        108.54         4.16 o                         
   1   2  10         62.82         71.16         5.76 o                         
   2   2  10         14.59         11.87         2.72 o                         
   3   2  10         41.09         33.99         3.26 o                         
   4   2  10        216.64        240.43        14.76 o                         
   5   2  10          2.69          5.18         1.97 o                         
   6   2  10          9.93          8.03         2.04 o                         
   7   2  10         48.27         67.17         9.07 o                         
  -4   3  10          2.35          1.27         2.08 o                         
  -3   3  10          4.65          3.95         3.22 o                         
  -2   3  10          9.14          9.48         1.95 o                         
  -1   3  10        188.27        234.40        10.24 o                         
   0   3  10          7.78          7.75         3.02 o                         
   1   3  10          4.56          3.42         1.63 o                         
   2   3  10         85.54         87.41         3.65 o                         
   3   3  10         23.18         16.99         3.55 o                         
   4   3  10        110.96        105.57         6.18 o                         
   5   3  10          0.03          2.74         1.30 o                         
   6   3  10         11.74         10.96         2.15 o                         
   7   3  10          4.97          4.08         1.89 o                         
  -4   4  10          5.05          6.95         2.83 o                         
  -3   4  10         18.69         17.27         2.47 o                         
  -2   4  10         68.59         66.24         4.64 o                         
  -1   4  10          1.36          2.85         1.89 o                         
   0   4  10         62.51         58.25         6.47 o                         
   1   4  10          1.29         -0.41         1.47 o                         
   2   4  10        108.57        111.29         3.92 o                         
   3   4  10        137.29        130.69        10.17 o                         
   4   4  10          9.15          7.97         1.32 o                         
   5   4  10         15.03         11.26         1.81 o                         
   6   4  10          6.72          2.07         2.21 o                         
   7   4  10          3.23          3.10         1.35 o                         
  -3   5  10         93.17        109.68        15.19 o                         
  -2   5  10          3.15          1.71         1.55 o                         
  -1   5  10          0.86         -0.13         1.55 o                         
   0   5  10         19.42         19.78         2.06 o                         
   1   5  10         69.12         69.62         7.30 o                         
   2   5  10          8.55          9.17         1.73 o                         
   3   5  10          3.76          3.66         1.35 o                         
   4   5  10         18.41         18.36         2.14 o                         
   5   5  10          3.48          2.65         1.26 o                         
   6   5  10         12.61          8.77         1.70 o                         
   7   5  10          0.01          0.83         1.07 o                         
  -3   6  10          0.17          0.44         1.98 o                         
  -2   6  10         16.97         22.09         3.33 o                         
  -1   6  10          0.98          3.45         1.42 o                         
   0   6  10          2.22          5.58         2.95 o                         
   1   6  10          7.29          5.67         1.84 o                         
   2   6  10        166.27        169.33        13.34 o                         
   3   6  10         52.07         49.19         5.16 o                         
   4   6  10          0.83          2.93         1.29 o                         
   5   6  10          5.17          5.48         1.48 o                         
   6   6  10          0.50          0.40         1.51 o                         
  -2   7  10          4.23          6.55         1.80 o                         
  -1   7  10          0.08          4.03         2.39 o                         
   0   7  10          1.96          3.58         1.61 o                         
   1   7  10         33.59         35.46         2.89 o                         
   2   7  10        127.94        148.55         8.82 o                         
   3   7  10         69.95         85.78         4.48 o                         
   4   7  10          9.18          9.31         1.71 o                         
   5   7  10          2.32         -1.68         2.76 o                         
   6   7  10          2.32          3.88         2.97 o                         
  -1   8  10          2.46          5.13         1.81 o                         
   0   8  10         40.85         43.80         3.16 o                         
   1   8  10        145.35        167.66         8.93 o                         
   2   8  10         28.32         38.23         7.72 o                         
   3   8  10         33.85         48.76         5.82 o                         
   4   8  10          6.31          9.94         4.48 o                         
   5   8  10          3.50          6.70         2.90 o                         
   0  -5  11          4.78          6.35         2.44 o                         
   1  -5  11          0.17          1.56         2.04 o                         
  -2  -4  11          1.06          3.22         2.10 o                         
  -1  -4  11          0.61          3.08         1.44 o                         
   0  -4  11          0.21          3.96         1.95 o                         
   1  -4  11          9.05         12.93         2.73 o                         
   2  -4  11          0.37          5.23         3.19 o                         
   3  -4  11          1.35          0.35         1.82 o                         
  -3  -3  11         19.07         17.05         4.15 o                         
  -2  -3  11         26.61         26.05         3.59 o                         
  -1  -3  11         33.92         29.51         3.13 o                         
   0  -3  11        181.34        211.39         9.58 o                         
   1  -3  11          3.52          2.89         1.69 o                         
   2  -3  11         37.90         39.79         5.18 o                         
   3  -3  11          4.62          5.21         1.82 o                         
   4  -3  11          5.09          3.54         2.65 o                         
  -3  -2  11         97.79        120.64        12.49 o                         
  -2  -2  11         36.52         26.96         3.33 o                         
  -1  -2  11         36.75         32.18         5.56 o                         
   0  -2  11         37.31         29.74         2.44 o                         
   1  -2  11          0.00          2.21         1.68 o                         
   2  -2  11          0.79          2.58         2.20 o                         
   3  -2  11          3.55          1.09         1.75 o                         
   4  -2  11          6.66          5.29         3.14 o                         
   5  -2  11         12.10         15.61         2.39 o                         
  -4  -1  11          5.95          6.25         2.63 o                         
  -3  -1  11          2.99          4.34         1.92 o                         
  -2  -1  11          2.34          0.95         1.55 o                         
  -1  -1  11         23.65         20.02         2.52 o                         
   0  -1  11         50.04         41.32         3.39 o                         
   1  -1  11         29.52         22.98         2.63 o                         
   2  -1  11          3.42          7.10         2.48 o                         
   3  -1  11         27.54         19.09         2.48 o                         
   4  -1  11         14.74         14.21         7.04 o                         
   5  -1  11          0.01          3.08         2.27 o                         
  -4   0  11          2.14          3.34         2.38 o                         
  -3   0  11         44.59         43.88         4.67 o                         
  -2   0  11         13.24          9.92         2.46 o                         
  -1   0  11         95.19        110.64         8.72 o                         
   0   0  11        133.23        145.61         8.59 o                         
   1   0  11        304.51        360.51        15.49 o                         
   2   0  11          3.38          4.07         1.78 o                         
   3   0  11         11.12          9.46         2.80 o                         
   4   0  11          0.72          1.34         1.96 o                         
   5   0  11         29.98         29.76         3.18 o                         
   6   0  11         66.41         66.09         4.96 o                         
  -4   1  11         46.91         38.22         4.64 o                         
  -3   1  11         46.13         48.81         3.11 o                         
  -2   1  11         65.75         69.46         3.92 o                         
  -1   1  11          7.15         10.80         3.68 o                         
   0   1  11         37.18         57.02        10.40 o                         
   1   1  11         70.02         81.57         5.68 o                         
   2   1  11        102.38        110.93         9.22 o                         
   3   1  11         67.98         52.93         3.57 o                         
   4   1  11         98.83         98.11         5.86 o                         
   5   1  11          1.23          3.63         1.53 o                         
   6   1  11          1.12          2.11         1.26 o                         
  -4   2  11          5.25          3.09         2.71 o                         
  -3   2  11        130.93        135.12         7.74 o                         
  -2   2  11         28.18         34.00         2.49 o                         
  -1   2  11         10.38          5.81         1.61 o                         
   0   2  11          1.31          3.65         1.62 o                         
   1   2  11          0.01          0.19         1.86 o                         
   2   2  11         95.33         90.50         5.63 o                         
   3   2  11         59.50         57.91         4.19 o                         
   4   2  11          1.44          0.49         1.68 o                         
   5   2  11         31.17         30.69         2.69 o                         
   6   2  11         59.57         66.58        10.12 o                         
  -3   3  11          2.07          4.45         1.53 o                         
  -2   3  11          3.52          1.57         1.40 o                         
  -1   3  11         28.99         31.95         3.44 o                         
   0   3  11         83.46        102.33         5.23 o                         
   1   3  11         66.45         58.54         3.13 o                         
   2   3  11        423.54        484.87        19.84 o                         
   3   3  11         31.50         29.98         2.35 o                         
   4   3  11          0.16         -0.52         1.35 o                         
   5   3  11         16.91         16.00         5.89 o                         
   6   3  11         12.64         11.70         5.41 o                         
  -3   4  11         13.35         13.28         3.06 o                         
  -2   4  11          1.78          5.32         1.48 o                         
  -1   4  11         76.35         77.92         4.41 o                         
   0   4  11         12.41          8.33         3.75 o                         
   1   4  11        159.64        190.92         8.66 o                         
   2   4  11         34.64         35.42         3.57 o                         
   3   4  11        293.37        286.91        11.36 o                         
   4   4  11         33.97         31.69         2.14 o                         
   5   4  11          0.68          0.78         1.51 o                         
   6   4  11          2.50          3.49         1.98 o                         
  -2   5  11         36.89         40.65         3.49 o                         
  -1   5  11         36.68         36.53         3.73 o                         
   0   5  11         26.29         36.04         3.43 o                         
   1   5  11          4.98          4.14         2.23 o                         
   2   5  11        217.26        231.07        10.13 o                         
   3   5  11         43.57         43.94         2.59 o                         
   4   5  11          5.55          2.31         1.64 o                         
   5   5  11          2.05          0.78         1.46 o                         
   6   5  11          0.47          1.12         2.49 o                         
  -2   6  11         11.37         19.23         4.72 o                         
  -1   6  11          6.51          7.13         1.71 o                         
   0   6  11         44.14         48.57         3.69 o                         
   1   6  11         36.23         44.19         3.34 o                         
   2   6  11          0.15          0.84         1.68 o                         
   3   6  11          2.06          0.89         1.29 o                         
   4   6  11         40.17         30.77         2.56 o                         
   5   6  11         15.59         11.91         1.91 o                         
   0   7  11          9.62         12.02         2.10 o                         
   1   7  11          4.04          3.73         1.47 o                         
   2   7  11          0.62          2.18         2.64 o                         
   3   7  11         14.58         16.48         1.91 o                         
   4   7  11          7.32          6.73         4.24 o                         
   5   7  11          8.10          9.33         3.89 o                         
   2   8  11          1.42          2.35         2.61 o                         
  -1  -3  12          9.59         13.73         3.21 o                         
   0  -3  12         22.96         21.77         5.59 o                         
   1  -3  12          5.63          8.17         2.12 o                         
   2  -3  12         23.89         26.87         5.39 o                         
  -2  -2  12          1.98          2.73         1.40 o                         
  -1  -2  12         58.15         57.84         4.69 o                         
   0  -2  12          5.96          4.35         2.12 o                         
   1  -2  12         34.51         38.68         3.54 o                         
   2  -2  12          7.19          6.74         3.52 o                         
   3  -2  12        110.16        117.97        15.88 o                         
  -2  -1  12          0.32         -1.45         1.45 o                         
  -1  -1  12          5.44          4.42         3.84 o                         
   0  -1  12          0.96          1.99         1.66 o                         
   1  -1  12          0.04          1.06         1.45 o                         
   2  -1  12         15.78         14.65         3.20 o                         
   3  -1  12         26.20         22.52         3.36 o                         
   4  -1  12         33.52         28.37         3.70 o                         
  -3   0  12          1.25          4.68         1.86 o                         
  -2   0  12          1.84          5.26         2.02 o                         
  -1   0  12         14.18         14.49         3.43 o                         
   0   0  12          3.82          2.84         1.48 o                         
   1   0  12          0.67         -0.63         1.86 o                         
   2   0  12          1.42          1.63         2.44 o                         
   3   0  12         82.35         76.94         7.38 o                         
   4   0  12          2.24          3.17         1.78 o                         
   5   0  12         59.48         45.97         4.00 o                         
  -3   1  12          0.02          1.77         1.56 o                         
  -2   1  12         29.77         34.29         3.31 o                         
  -1   1  12         98.37        108.55        10.96 o                         
   0   1  12        143.28        167.77         9.13 o                         
   1   1  12         20.18         20.15         2.92 o                         
   2   1  12         28.34         28.41         3.83 o                         
   3   1  12          0.13         -0.26         1.42 o                         
   4   1  12        104.27        107.50        11.00 o                         
   5   1  12          5.51          7.46         2.67 o                         
  -2   2  12          0.93          3.59         3.45 o                         
  -1   2  12         45.05         49.22         3.57 o                         
   0   2  12        124.98        160.46         7.96 o                         
   1   2  12          1.02          2.12         2.09 o                         
   2   2  12        149.20        174.51         7.63 o                         
   3   2  12          4.51          1.46         1.39 o                         
   4   2  12          3.27          3.55         1.41 o                         
   5   2  12         33.91         24.82         3.49 o                         
  -2   3  12         82.56         90.30        13.13 o                         
  -1   3  12          8.77         11.51         4.10 o                         
   0   3  12          4.88          4.11         1.94 o                         
   1   3  12          0.00          2.64         2.62 o                         
   2   3  12          6.00          7.18         2.88 o                         
   3   3  12          0.00          2.43         1.55 o                         
   4   3  12          9.75         10.37         2.18 o                         
   5   3  12          0.21          1.00         1.43 o                         
  -2   4  12         18.42         19.77         3.48 o                         
  -1   4  12          0.71          2.13         1.89 o                         
   0   4  12         20.38         14.72         4.43 o                         
   1   4  12         17.56         15.76         4.30 o                         
   2   4  12         53.31         47.48         4.50 o                         
   3   4  12         30.85         32.30         2.40 o                         
   4   4  12          1.48          2.38         1.58 o                         
   5   4  12          4.41          4.06         1.52 o                         
  -1   5  12          0.00          1.60         2.04 o                         
   0   5  12         89.62        117.99         6.81 o                         
   1   5  12        159.84        198.14        13.11 o                         
   2   5  12         14.18         18.51         2.25 o                         
   3   5  12          1.05          0.05         1.54 o                         
   4   5  12          1.86          1.45         1.52 o                         
   5   5  12         14.58          9.82         4.39 o                         
   0   6  12          0.29          2.95         1.53 o                         
   1   6  12         33.30         37.55         5.59 o                         
   2   6  12         14.21         20.08         2.46 o                         
   3   6  12          9.83          8.16         2.08 o                         
   4   6  12          4.79          4.47         1.67 o                         
   1  -1  13         28.54         23.60         2.84 o                         
   2  -1  13          0.36          4.09         2.13 o                         
   0   0  13         12.04         11.31         2.81 o                         
   1   0  13         18.20         14.70         3.12 o                         
   2   0  13          3.59          1.79         2.03 o                         
   3   0  13          0.03          3.17         2.41 o                         
  -1   1  13          3.14          2.83         3.39 o                         
   0   1  13          0.37          1.52         3.24 o                         
   1   1  13          9.06          9.48         7.06 o                         
   2   1  13          3.37          3.47         2.97 o                         
   3   1  13          0.00          4.84         2.53 o                         
  -1   2  13          0.13          1.47         1.99 o                         
   0   2  13         79.97         89.27         8.74 o                         
   1   2  13         49.50         49.43         3.70 o                         
   2   2  13         43.85         44.15         5.13 o                         
   3   2  13          9.81          6.17         2.42 o                         
   0   3  13         67.79         81.89         4.68 o                         
   1   3  13        155.73        173.75        10.99 o                         
   2   3  13          3.60          4.21         2.03 o                         
   3   3  13         18.51         18.74         2.88 o                         
   1   4  13         12.76         13.03         2.85 o                         
   2   4  13         54.60         51.10         3.67 o                         
   3   4  13         16.89         20.92         2.62 o                         
                                                                                
